# Supplementary material for: O-GlcNAcylation of circadian clock protein Bmal1 impairs cognitive function in diabetic mice
Source: EMBO J. 2024 Oct 7;43(22):5667–89. doi: 10.1038/s44318-024-00263-6 (PMC11574178; doi:10.1038/s44318-024-00263-6)
Supplement: Supplementary file 3 — Source data Fig. 1 [file 44318_2024_263_MOESM3_ESM.zip]

Archive with 24 entries (19 files):
- Figure 1/
- __MACOSX/._Figure 1
- Figure 1/.DS_Store
- __MACOSX/Figure 1/._.DS_Store
- Figure 1/1F/
- __MACOSX/Figure 1/._1F
- Figure 1/1E/
- __MACOSX/Figure 1/._1E
- Figure 1/1D/
- __MACOSX/Figure 1/._1D
- Figure 1/1C/
- __MACOSX/Figure 1/._1C
- Figure 1/1F/Figure 1F Source data.xlsx
- __MACOSX/Figure 1/1F/._Figure 1F Source data.xlsx
- Figure 1/1E/Figure 1E Source data.xlsx
- __MACOSX/Figure 1/1E/._Figure 1E Source data.xlsx
- Figure 1/1D/Figure 1D numerical data.xlsx
- __MACOSX/Figure 1/1D/._Figure 1D numerical data.xlsx
- Figure 1/1D/1D Western blot description for cropped image.pdf
- __MACOSX/Figure 1/1D/._1D Western blot description for cropped image.pdf
- Figure 1/1C/Figure 1C numerical data.xlsx
- __MACOSX/Figure 1/1C/._Figure 1C numerical data.xlsx
- Figure 1/1C/1C Western blot description for cropped image.pdf
- __MACOSX/Figure 1/1C/._1C Western blot description for cropped image.pdf
