# Supplementary material for: O-GlcNAcylation of circadian clock protein Bmal1 impairs cognitive function in diabetic mice
Source: EMBO J. 2024 Oct 7;43(22):5667–89. doi: 10.1038/s44318-024-00263-6 (PMC11574178; doi:10.1038/s44318-024-00263-6)
Supplement: Supplementary file 3 — Source data Fig. 1 [file 44318_2024_263_MOESM3_ESM.zip › Figure 1/1F/Figure 1F Source data.xlsx]

## Sheet: Sheet1
Fig.1F
Escape latency (s)
Group/DAY	DAY1	DAY2	DAY3	DAY4	DAY5
Bhlhe41f/f;Ctr	59.9675	6.0825	22.51	5.8325	10.2925
	60	28.0275	44.7125	29.1075	12.3025
	60	47.71	24.225	22.7775	33.125
	59.985	49.1175	41.0575	35.05	22.2425
	60	49.34	41.3175	47.385	21.785
	60	49.32	45.73	46.1975	32.1225
Bhlhe41cKO;Ctr	59.985	45.3925	31.0425	32.1	34.18
	60	60	50.46	17.8325	21.03
	60	21.5775	29.39	46.265	30.7825
	60	29.575	37.375	45.395	45.055
	60	47.59	5.2475	30.0375	3.8425
	59.985	59.7325	24.975	45.7275	11.8275
Bhlhe41f/f;STZ	60	60	41.245	42.4625	43.06
	32.5875	45.9225	34.2	59.9825	58.195
	60	60	59.985	59.985	48.4475
	60	59.9825	60	51.19	40.515
	60	60	39.51	46.39	54.785
	60	49.9925	60	45.2675	47.5975
Bhlhe41cKO;STZ	60	38.71	47.1325	36.6575	30.8675
	60	50.5925	60	56.3225	24.5125
	60	54.0575	33.785	45.985	36.8375
	45.3325	57.05	51.1925	35.2575	23.975
	52.8625	38.5275	47.395	29.25	31.2375
	60	60	50.0525	46.5125	33.185
