# Supplementary material for: O-GlcNAcylation of circadian clock protein Bmal1 impairs cognitive function in diabetic mice
Source: EMBO J. 2024 Oct 7;43(22):5667–89. doi: 10.1038/s44318-024-00263-6 (PMC11574178; doi:10.1038/s44318-024-00263-6)
Supplement: Supplementary file 3 — Source data Fig. 1 [file 44318_2024_263_MOESM3_ESM.zip › Figure 1/1E/Figure 1E Source data.xlsx]

## Sheet: Sheet1
Fig.1E
Escape latency (s)
Group/DAY	DAY1	DAY2	DAY3	DAY4	DAY5
Bhlhe41f/f;db/m	60	48.77	20.63	11.97	19.695
	60	38.58	22.855	38.1925	16.29
	18.96	36.515	28.9575	45.3225	22.845
	60	60	36.6525	60	19.6425
	45.9875	46.26	45.195	19.0575	13.6475
	60	60	50.855	28.18	22.295
Bhlhe41cKO;db/m	50.855	37.91	17.3675	32.4575	7.03
	60	55.855	45.3175	45.185	39.85
	60	32.455	43.585	37.3275	25.175
	52.1875	31.025	47.125	39.4575	45.1925
	60	45.1925	49.9375	17.9125	20.785
	60	58.655	56.595	45.2575	6.44
Bhlhe41f/f;db/db	60	60	40.3825	58.5175	60
	60	60	46.86	46.395	43.52
	39.91	46.13	48.6525	60	60
	60	60	60	60	58.36
	45.9275	60	41.3225	60	60
	58.8525	53.72	60	51.115	60
Bhlhe41cKO;db/db	59.1925	46.655	35.46	32.385	15.91
	54.6	56.985	50.2725	43.66	18.955
	57.1925	52.9825	60	50.3225	51.05
	55.4525	60	60	50.265	48.33
	39.5825	36.1225	59.2675	36.11	31.5275
	60	54.13	45.6675	50.9275	23.125
