# Supplementary material for: O-GlcNAcylation of circadian clock protein Bmal1 impairs cognitive function in diabetic mice
Source: EMBO J. 2024 Oct 7;43(22):5667–89. doi: 10.1038/s44318-024-00263-6 (PMC11574178; doi:10.1038/s44318-024-00263-6)
Supplement: Supplementary file 3 — Source data Fig. 1 [file 44318_2024_263_MOESM3_ESM.zip › Figure 1/1D/Figure 1D numerical data.xlsx]

## Sheet: Sheet1
Relative protein level of Bhlhe41
Bhlhe41f/f;dbm	Bhlhe41cKO;dbm	Bhlhe41f/f;dbdb	Bhlhe41cKO;dbdb
0.503713	0.176532	1.44373	0.246691
1.21413	0.340452	1.57309	0.201585
1.28215	0.161365	1.99849	0.115824
1.36028	0.049566	2.05645	0.22736
0.832157	0.320319	1.87036	0.247226
0.807561	0.445257	1.55526	0.142231
0.893286	0.237849	3.31893	0.353581
1.24963	0.213297	3.06275	0.76776
0.857082	0.220463	2.23319	0.798976
