# Supplementary material for: O-GlcNAcylation of circadian clock protein Bmal1 impairs cognitive function in diabetic mice
Source: EMBO J. 2024 Oct 7;43(22):5667–89. doi: 10.1038/s44318-024-00263-6 (PMC11574178; doi:10.1038/s44318-024-00263-6)
Supplement: Supplementary file 3 — Source data Fig. 1 [file 44318_2024_263_MOESM3_ESM.zip › Figure 1/1C/Figure 1C numerical data.xlsx]

## Sheet: Sheet1
Relative protein level of Bhlhe41
db/m	db/db
1.21888	1.8236
0.608816	2.56783
1.1723	2.6175
0.710213	2.76726
0.724556	1.93192
1.56523	2.26895
0.899784	1.69284
1.12069	2.18866
0.979521	2.13717
