# Supplementary material for: O-GlcNAcylation of circadian clock protein Bmal1 impairs cognitive function in diabetic mice
Source: EMBO J. 2024 Oct 7;43(22):5667–89. doi: 10.1038/s44318-024-00263-6 (PMC11574178; doi:10.1038/s44318-024-00263-6)
Supplement: Supplementary file 4 — Source data Fig. 2 [file 44318_2024_263_MOESM4_ESM.zip]

Archive with 38 entries (33 files):
- Figure 2/
- __MACOSX/._Figure 2
- Figure 2/.DS_Store
- __MACOSX/Figure 2/._.DS_Store
- Figure 2/2F/
- __MACOSX/Figure 2/._2F
- Figure 2/2C/
- __MACOSX/Figure 2/._2C
- Figure 2/2D/
- __MACOSX/Figure 2/._2D
- Figure 2/2E/
- __MACOSX/Figure 2/._2E
- Figure 2/2F/Bhlhe41flfl;dbdb.fcs
- __MACOSX/Figure 2/2F/._Bhlhe41flfl;dbdb.fcs
- Figure 2/2F/Bhlhe41cKO;dbdb.fcs
- __MACOSX/Figure 2/2F/._Bhlhe41cKO;dbdb.fcs
- Figure 2/2F/Bhlhe41cKO;dbm.fcs
- __MACOSX/Figure 2/2F/._Bhlhe41cKO;dbm.fcs
- Figure 2/2F/Bhlhe41flfl;dbm.fcs
- __MACOSX/Figure 2/2F/._Bhlhe41flfl;dbm.fcs
- Figure 2/2C/Bhlhe41flfl;dbdb.fcs
- __MACOSX/Figure 2/2C/._Bhlhe41flfl;dbdb.fcs
- Figure 2/2C/Bhlhe41cKO;dbdb.fcs
- __MACOSX/Figure 2/2C/._Bhlhe41cKO;dbdb.fcs
- Figure 2/2C/Bhlhe41cKO;dbm.fcs
- __MACOSX/Figure 2/2C/._Bhlhe41cKO;dbm.fcs
- Figure 2/2C/Bhlhe41flfl;dbm.fcs
- __MACOSX/Figure 2/2C/._Bhlhe41flfl;dbm.fcs
- Figure 2/2D/2D Western blot description for cropped image.pdf
- __MACOSX/Figure 2/2D/._2D Western blot description for cropped image.pdf
- Figure 2/2E/Bhlhe41flfl;dbdb.fcs
- __MACOSX/Figure 2/2E/._Bhlhe41flfl;dbdb.fcs
- Figure 2/2E/Bhlhe41cKO;dbdb.fcs
- __MACOSX/Figure 2/2E/._Bhlhe41cKO;dbdb.fcs
- Figure 2/2E/Bhlhe41cKO;dbm.fcs
- __MACOSX/Figure 2/2E/._Bhlhe41cKO;dbm.fcs
- Figure 2/2E/Bhlhe41flfl;dbm.fcs
- __MACOSX/Figure 2/2E/._Bhlhe41flfl;dbm.fcs
