# Supplementary material for: O-GlcNAcylation of circadian clock protein Bmal1 impairs cognitive function in diabetic mice
Source: EMBO J. 2024 Oct 7;43(22):5667–89. doi: 10.1038/s44318-024-00263-6 (PMC11574178; doi:10.1038/s44318-024-00263-6)
Supplement: Supplementary file 5 — Source data Fig. 3 [file 44318_2024_263_MOESM5_ESM.zip]

Archive with 46 entries (38 files):
- Figure 3/
- __MACOSX/._Figure 3
- Figure 3/3E/
- __MACOSX/Figure 3/._3E
- Figure 3/3B/
- __MACOSX/Figure 3/._3B
- Figure 3/3C/
- __MACOSX/Figure 3/._3C
- Figure 3/3D/
- __MACOSX/Figure 3/._3D
- Figure 3/.DS_Store
- __MACOSX/Figure 3/._.DS_Store
- Figure 3/3A/
- __MACOSX/Figure 3/._3A
- Figure 3/3F/
- __MACOSX/Figure 3/._3F
- Figure 3/3G/
- __MACOSX/Figure 3/._3G
- Figure 3/3E/3E Western blot description for cropped image.pdf
- __MACOSX/Figure 3/3E/._3E Western blot description for cropped image.pdf
- Figure 3/3E/Figure 3E numerical data.xlsx
- __MACOSX/Figure 3/3E/._Figure 3E numerical data.xlsx
- Figure 3/3B/3B Western blot description for cropped image.pdf
- __MACOSX/Figure 3/3B/._3B Western blot description for cropped image.pdf
- Figure 3/3B/Figure 3B numerical data.xlsx
- __MACOSX/Figure 3/3B/._Figure 3B numerical data.xlsx
- Figure 3/3C/3C Western blot description for cropped image.pdf
- __MACOSX/Figure 3/3C/._3C Western blot description for cropped image.pdf
- Figure 3/3C/Figure 3C numerical data.xlsx
- __MACOSX/Figure 3/3C/._Figure 3C numerical data.xlsx
- Figure 3/3D/3D Western blot description for cropped image.pdf
- __MACOSX/Figure 3/3D/._3D Western blot description for cropped image.pdf
- Figure 3/3D/Figure 3D numerical data.xlsx
- __MACOSX/Figure 3/3D/._Figure 3D numerical data.xlsx
- Figure 3/3A/3A Western blot description for cropped image.pdf
- __MACOSX/Figure 3/3A/._3A Western blot description for cropped image.pdf
- Figure 3/3A/Figure 3A numerical data.xlsx
- __MACOSX/Figure 3/3A/._Figure 3A numerical data.xlsx
- Figure 3/3F/Figure 3F numerical data.xlsx
- __MACOSX/Figure 3/3F/._Figure 3F numerical data.xlsx
- Figure 3/3F/3F Western blot description for cropped image.pdf
- __MACOSX/Figure 3/3F/._3F Western blot description for cropped image.pdf
- Figure 3/3G/3G Western blot description for cropped image.pdf
- __MACOSX/Figure 3/3G/._3G Western blot description for cropped image.pdf
- Figure 3/3G/Figure 3G numerical data.xlsx
- __MACOSX/Figure 3/3G/._Figure 3G numerical data.xlsx
