# Supplementary material for: O-GlcNAcylation of circadian clock protein Bmal1 impairs cognitive function in diabetic mice
Source: EMBO J. 2024 Oct 7;43(22):5667–89. doi: 10.1038/s44318-024-00263-6 (PMC11574178; doi:10.1038/s44318-024-00263-6)
Supplement: Supplementary file 5 — Source data Fig. 3 [file 44318_2024_263_MOESM5_ESM.zip › Figure 3/3E/Figure 3E numerical data.xlsx]

## Sheet: Sheet1
Bmal O-GlcNAcylation level
NG+vehicle	NG+OSMI-1	HG+vehicle	HG+OSMI-1
0.66995	0.966752	3.14701	1.38574
1.27232	0.214489	2.93899	1.67049
1.05773	0.715602	2.86588	0.716804
Relative protein level of Clock
NG+vehicle	NG+OSMI-1	HG+vehicle	HG+OSMI-1
1.10158	0.67161	2.11449	1.17509
0.781215	0.534837	2.38175	1.28148
1.11721	0.546674	2.17703	1.09732
