# Supplementary material for: O-GlcNAcylation of circadian clock protein Bmal1 impairs cognitive function in diabetic mice
Source: EMBO J. 2024 Oct 7;43(22):5667–89. doi: 10.1038/s44318-024-00263-6 (PMC11574178; doi:10.1038/s44318-024-00263-6)
Supplement: Supplementary file 5 — Source data Fig. 3 [file 44318_2024_263_MOESM5_ESM.zip › Figure 3/3B/Figure 3B numerical data.xlsx]

## Sheet: Sheet1
Relative protein level of Bmal1
NG+siCtr	NG+siBmal1	HG+siCtr	HG+siBmal1
0.916171	0.16046	0.951618	0.118476
1.41951	0.132096	1.38352	0.290015
0.664323	0.02723	1.01844	0.069513
Relative protein level of Bhlhe41
NG+siCtr	NG+siBmal1	HG+siCtr	HG+siBmal1
1.06998	0.988085	3.34231	2.49322
0.922422	1.32371	3.64579	1.55754
1.0076	0.114356	3.26742	1.91444
