# Supplementary material for: O-GlcNAcylation of circadian clock protein Bmal1 impairs cognitive function in diabetic mice
Source: EMBO J. 2024 Oct 7;43(22):5667–89. doi: 10.1038/s44318-024-00263-6 (PMC11574178; doi:10.1038/s44318-024-00263-6)
Supplement: Supplementary file 5 — Source data Fig. 3 [file 44318_2024_263_MOESM5_ESM.zip › Figure 3/3C/Figure 3C numerical data.xlsx]

## Sheet: Sheet1
Fig.3C
Relative protein level of Bmal1 O-GlcNAcylation
siCtr	siOGT
0.744036	0.266766
1.16528	0.237194
1.09068	0.38485
