# Supplementary material for: O-GlcNAcylation of circadian clock protein Bmal1 impairs cognitive function in diabetic mice
Source: EMBO J. 2024 Oct 7;43(22):5667–89. doi: 10.1038/s44318-024-00263-6 (PMC11574178; doi:10.1038/s44318-024-00263-6)
Supplement: Supplementary file 5 — Source data Fig. 3 [file 44318_2024_263_MOESM5_ESM.zip › Figure 3/3A/Figure 3A numerical data.xlsx]

## Sheet: Sheet1
Relative protein level of Bmal1
Ctr	OE-Bmal1
0.856936	2.34618
1.00668	2.27869
1.13638	3.20582
Relative protein level of Bhlhe41
Ctr	OE-Bmal1
0.777626	2.87376
1.36752	2.36479
0.854853	2.09214
