# Supplementary material for: O-GlcNAcylation of circadian clock protein Bmal1 impairs cognitive function in diabetic mice
Source: EMBO J. 2024 Oct 7;43(22):5667–89. doi: 10.1038/s44318-024-00263-6 (PMC11574178; doi:10.1038/s44318-024-00263-6)
Supplement: Supplementary file 5 — Source data Fig. 3 [file 44318_2024_263_MOESM5_ESM.zip › Figure 3/3F/Figure 3F numerical data.xlsx]

## Sheet: Sheet1
Fig.3F
Bmal1 O-GlcNAcylation level
HG+WT	HG+S424A	HG+S518A	HG+S573A
1.00565	0.181485	1.20638	1.18927
1.22425	0.189107	0.864808	0.889473
0.770095	0.181954	0.611632	0.614814
Relative protein level of Clock
HG+WT	HG+S424A	HG+S518A	HG+S573A
1.14524	0.242471	0.644502	0.974837
0.80003	0.268666	1.00665	0.805446
1.05473	0.204521	0.808309	0.728803
