# Supplementary material for: O-GlcNAcylation of circadian clock protein Bmal1 impairs cognitive function in diabetic mice
Source: EMBO J. 2024 Oct 7;43(22):5667–89. doi: 10.1038/s44318-024-00263-6 (PMC11574178; doi:10.1038/s44318-024-00263-6)
Supplement: Supplementary file 5 — Source data Fig. 3 [file 44318_2024_263_MOESM5_ESM.zip › Figure 3/3G/Figure 3G numerical data.xlsx]

## Sheet: Sheet1
Bmal1 O-GlcNAcylation level
NG+WT	NG+S424A	HG+WT	HG+S424A
0.643883	0.393261	2.53547	0.267538
0.702253	0.322986	2.42397	0.259893
1.65386	0.649086	2.56782	0.613151
Relative protein level of Clock
NG+WT	NG+S424A	HG+WT	HG+S424A
1.13844	0.566485	2.51813	1.52864
0.932378	0.360368	2.62642	1.07716
0.929183	0.747922	2.43541	1.49818
Relative protein level of Bhlhe41
NG+WT	NG+S424A	HG+WT	HG+S424A
0.792282	0.0648964	3.39786	1.10778
1.11575	0.0892289	3.89769	2.13604
1.09196	0.292219	3.21833	1.69941
