# Supplementary material for: O-GlcNAcylation of circadian clock protein Bmal1 impairs cognitive function in diabetic mice
Source: EMBO J. 2024 Oct 7;43(22):5667–89. doi: 10.1038/s44318-024-00263-6 (PMC11574178; doi:10.1038/s44318-024-00263-6)
Supplement: Supplementary file 6 — Source data Fig. 4 [file 44318_2024_263_MOESM6_ESM.zip]

Archive with 74 entries (62 files):
- Figure 4/
- __MACOSX/._Figure 4
- Figure 4/.DS_Store
- __MACOSX/Figure 4/._.DS_Store
- Figure 4/4E/
- __MACOSX/Figure 4/._4E
- Figure 4/4A/
- __MACOSX/Figure 4/._4A
- Figure 4/4F/
- __MACOSX/Figure 4/._4F
- Figure 4/4H/
- __MACOSX/Figure 4/._4H
- Figure 4/4I/
- __MACOSX/Figure 4/._4I
- Figure 4/4G/
- __MACOSX/Figure 4/._4G
- Figure 4/4E/4E Western blot description for cropped image.pdf
- __MACOSX/Figure 4/4E/._4E Western blot description for cropped image.pdf
- Figure 4/4E/Figure 4E numerical data.xlsx
- __MACOSX/Figure 4/4E/._Figure 4E numerical data.xlsx
- Figure 4/4A/Figure 4A Source data.xlsx
- __MACOSX/Figure 4/4A/._Figure 4A Source data.xlsx
- Figure 4/4F/Figure 4F Source data.xlsx
- __MACOSX/Figure 4/4F/._Figure 4F Source data.xlsx
- Figure 4/4H/Figure 4H Source data.xlsx
- __MACOSX/Figure 4/4H/._Figure 4H Source data.xlsx
- Figure 4/4I/Figure 4I numerical data.xlsx
- __MACOSX/Figure 4/4I/._Figure 4I numerical data.xlsx
- Figure 4/4I/4I Western blot description for cropped image.pdf
- __MACOSX/Figure 4/4I/._4I Western blot description for cropped image.pdf
- Figure 4/4G/Figure 4G numerical data.xlsx
- __MACOSX/Figure 4/4G/._Figure 4G numerical data.xlsx
- Figure 4/4G/Fig 4G Immunofluorescence image/
- __MACOSX/Figure 4/4G/._Fig 4G Immunofluorescence image
- Figure 4/4G/Fig 4G Immunofluorescence image/dbm+Bhlhe41cKO/
- __MACOSX/Figure 4/4G/Fig 4G Immunofluorescence image/._dbm+Bhlhe41cKO
- Figure 4/4G/Fig 4G Immunofluorescence image/dbm+Bhlhe41ff/
- __MACOSX/Figure 4/4G/Fig 4G Immunofluorescence image/._dbm+Bhlhe41ff
- Figure 4/4G/Fig 4G Immunofluorescence image/dbdb+Bhlhe41ff/
- __MACOSX/Figure 4/4G/Fig 4G Immunofluorescence image/._dbdb+Bhlhe41ff
- Figure 4/4G/Fig 4G Immunofluorescence image/dbdb+Bhlhe41cKO/
- __MACOSX/Figure 4/4G/Fig 4G Immunofluorescence image/._dbdb+Bhlhe41cKO
- Figure 4/4G/Fig 4G Immunofluorescence image/dbm+Bhlhe41cKO/dbm+Bhlhe41cKO-Merge.tif
- __MACOSX/Figure 4/4G/Fig 4G Immunofluorescence image/dbm+Bhlhe41cKO/._dbm+Bhlhe41cKO-Merge.tif
- Figure 4/4G/Fig 4G Immunofluorescence image/dbm+Bhlhe41cKO/dbm+Bhlhe41cKO-Dnajb4.tif
- __MACOSX/Figure 4/4G/Fig 4G Immunofluorescence image/dbm+Bhlhe41cKO/._dbm+Bhlhe41cKO-Dnajb4.tif
- Figure 4/4G/Fig 4G Immunofluorescence image/dbm+Bhlhe41cKO/dbm+Bhlhe41cKO-Map2.tif
- __MACOSX/Figure 4/4G/Fig 4G Immunofluorescence image/dbm+Bhlhe41cKO/._dbm+Bhlhe41cKO-Map2.tif
- Figure 4/4G/Fig 4G Immunofluorescence image/dbm+Bhlhe41cKO/dbm+Bhlhe41cKO-DAPI.tif
- __MACOSX/Figure 4/4G/Fig 4G Immunofluorescence image/dbm+Bhlhe41cKO/._dbm+Bhlhe41cKO-DAPI.tif
- Figure 4/4G/Fig 4G Immunofluorescence image/dbm+Bhlhe41ff/dbm+Bhlhe41flfl-DAPI.tif
- __MACOSX/Figure 4/4G/Fig 4G Immunofluorescence image/dbm+Bhlhe41ff/._dbm+Bhlhe41flfl-DAPI.tif
- Figure 4/4G/Fig 4G Immunofluorescence image/dbm+Bhlhe41ff/dbm+Bhlhe41flfl-Map2.tif
- __MACOSX/Figure 4/4G/Fig 4G Immunofluorescence image/dbm+Bhlhe41ff/._dbm+Bhlhe41flfl-Map2.tif
- Figure 4/4G/Fig 4G Immunofluorescence image/dbm+Bhlhe41ff/dbm+Bhlhe41flfl-Dnajb4.tif
- __MACOSX/Figure 4/4G/Fig 4G Immunofluorescence image/dbm+Bhlhe41ff/._dbm+Bhlhe41flfl-Dnajb4.tif
- Figure 4/4G/Fig 4G Immunofluorescence image/dbm+Bhlhe41ff/dbm+Bhlhe41flfl-Merge.tif
- __MACOSX/Figure 4/4G/Fig 4G Immunofluorescence image/dbm+Bhlhe41ff/._dbm+Bhlhe41flfl-Merge.tif
- Figure 4/4G/Fig 4G Immunofluorescence image/dbdb+Bhlhe41ff/dbdb+Bhlhe41flfl-Merge.tif
- __MACOSX/Figure 4/4G/Fig 4G Immunofluorescence image/dbdb+Bhlhe41ff/._dbdb+Bhlhe41flfl-Merge.tif
- Figure 4/4G/Fig 4G Immunofluorescence image/dbdb+Bhlhe41ff/dbdb+Bhlhe41flfl-DAPI.tif
- __MACOSX/Figure 4/4G/Fig 4G Immunofluorescence image/dbdb+Bhlhe41ff/._dbdb+Bhlhe41flfl-DAPI.tif
- Figure 4/4G/Fig 4G Immunofluorescence image/dbdb+Bhlhe41ff/dbdb+Bhlhe41flfl-Map2.tif
- __MACOSX/Figure 4/4G/Fig 4G Immunofluorescence image/dbdb+Bhlhe41ff/._dbdb+Bhlhe41flfl-Map2.tif
- Figure 4/4G/Fig 4G Immunofluorescence image/dbdb+Bhlhe41ff/dbdb+Bhlhe41flfl-Dnajb4.tif
- __MACOSX/Figure 4/4G/Fig 4G Immunofluorescence image/dbdb+Bhlhe41ff/._dbdb+Bhlhe41flfl-Dnajb4.tif
- Figure 4/4G/Fig 4G Immunofluorescence image/dbdb+Bhlhe41cKO/dbdb+Bhlhe41cKO-Dnajb4.tif
- __MACOSX/Figure 4/4G/Fig 4G Immunofluorescence image/dbdb+Bhlhe41cKO/._dbdb+Bhlhe41cKO-Dnajb4.tif
- Figure 4/4G/Fig 4G Immunofluorescence image/dbdb+Bhlhe41cKO/dbdb+Bhlhe41cKO-Merge.tif
- __MACOSX/Figure 4/4G/Fig 4G Immunofluorescence image/dbdb+Bhlhe41cKO/._dbdb+Bhlhe41cKO-Merge.tif
- Figure 4/4G/Fig 4G Immunofluorescence image/dbdb+Bhlhe41cKO/dbdb+Bhlhe41cKO-DAPI.tif
- __MACOSX/Figure 4/4G/Fig 4G Immunofluorescence image/dbdb+Bhlhe41cKO/._dbdb+Bhlhe41cKO-DAPI.tif
- Figure 4/4G/Fig 4G Immunofluorescence image/dbdb+Bhlhe41cKO/dbdb+Bhlhe41cKO-Map2.tif
- __MACOSX/Figure 4/4G/Fig 4G Immunofluorescence image/dbdb+Bhlhe41cKO/._dbdb+Bhlhe41cKO-Map2.tif
