# Supplementary material for: O-GlcNAcylation of circadian clock protein Bmal1 impairs cognitive function in diabetic mice
Source: EMBO J. 2024 Oct 7;43(22):5667–89. doi: 10.1038/s44318-024-00263-6 (PMC11574178; doi:10.1038/s44318-024-00263-6)
Supplement: Supplementary file 6 — Source data Fig. 4 [file 44318_2024_263_MOESM6_ESM.zip › Figure 4/4E/Figure 4E numerical data.xlsx]

## Sheet: Sheet1
Relative protein level of Bhlhe41
Control	OE-Bhlhe41
0.872461	2.1902
1.46891	3.09136
0.658624	3.0792
Relative protein level of Dnajb4
Control	OE-Bhlhe41
0.645342	2.1197
1.49105	2.71667
0.863608	2.40587
Relative protein level of Fosb
Control	OE-Bhlhe41
0.681072	0.865829
1.20498	1.01889
1.11395	0.848342
Relative protein level of Usp2
Control	OE-Bhlhe41
0.809275	0.811432
1.02624	0.947782
1.16448	1.20109
