# Supplementary material for: O-GlcNAcylation of circadian clock protein Bmal1 impairs cognitive function in diabetic mice
Source: EMBO J. 2024 Oct 7;43(22):5667–89. doi: 10.1038/s44318-024-00263-6 (PMC11574178; doi:10.1038/s44318-024-00263-6)
Supplement: Supplementary file 6 — Source data Fig. 4 [file 44318_2024_263_MOESM6_ESM.zip › Figure 4/4A/Figure 4A Source data.xlsx]

## Sheet: Sheet1
Gene	Log2FC	—Log10P
Fosb	0.96618	1.67272
Fos	0.846512	0
5330417C22Rik	0.76874	0.0046137
Btg2	0.76123	0
Mdga2	0.658148	0
Dusp1	0.605852	0
Pik3c2g	0.563862	0
Lmna	0.499238	0
Tmx4	0.477698	0.328912
Mapre3	0.46663	0
Usp2	0.45831	2.00905
Dennd4a	0.449018	0
Palmd	0.430989	0.13047
Ccl2	0.430141	0
Sik1	0.411988	0
Dnajb4	0.332324	1.82945
Pacsin2	0.324243	0.0830698
Lrfn5	0.306342	0
Fam131a	0.303262	0
Dynll2	0.296506	0
Clip4	0.268612	0
Rufy2	0.26574	0
Pcm1	0.256844	0
Tspan4	-0.277191	0
Id2	-0.431976	0
Ttr	2.2542	49.3444
Reln	1.10513	0.237022
Syt4	1.09736	3.83745
Gpr158	1.08263	0.0312538
Lingo2	1.05036	0.516745
Erbb4	0.994018	0
Apoe	0.969383	0
Dync1i1	0.968388	1.91138
Ndnf	0.939961	0
Arl13b	0.915762	1.40967
Kcnip4	0.860484	0
Robo2	0.784399	0
Erc2	0.742222	1.84322
Kcnip1	0.740354	1.24372
Syt1	0.727978	0
Grid2	0.712996	0
Hs3st5	0.710716	0
Utrn	0.705711	0
Kcnq5	0.698978	0
Mgat4c	0.698061	0.0256752
Thsd7b	0.697191	0
Clstn2	0.680294	0
Cep112	0.677933	0
Cacna2d2	0.677733	0
Cntn5	0.671699	0
Gm47283	0.668836	4.64631
Zdbf2	0.664107	0
Lsamp	0.663395	0
Meg3	0.659786	0
Arfgef3	0.65696	2.19851
Cxcl12	0.640364	0
Kcnc2	0.636267	0.388891
Maml2	0.636145	0
Ajap1	0.628306	0.0165669
Car10	0.62726	0
Dach1	0.619413	0
Jdp2	0.61921	1.31422
Elmod1	0.617384	0
Dnm3	0.615685	0
Epha3	0.609614	0.397352
Kcnmb2	0.609198	0.4779
Cfap20	0.595064	0.745287
Map3k5	0.593273	0
3-Mar	0.588057	0
Lncpint	0.585101	0.774071
Klf6	0.577331	0
Gria4	0.575567	0
Cacna2d1	0.574038	0
Fam214a	0.573506	0
Spock2	0.568354	0
Cntnap2	0.564249	0
Ramp1	0.564061	0.29411
Ripor2	0.558892	0
Ass1	0.557242	2.21212
Lhx1	0.55451	1.39702
Fam155a	0.552228	0
Mbnl2	0.547961	0
Mapk10	0.544114	0
Slc24a3	0.543899	0
Pkp4	0.542832	0
Rps29	0.542336	3.18762
Pdzd2	0.539143	0.479073
Snhg11	0.538764	0
Sik2	0.538542	0
Cib2	0.53571	0.721631
C1qa	0.530742	0
Shisal2b	0.529936	0
Ablim1	0.528935	0
Kcnh7	0.526617	0
Fat3	0.524372	0
Fndc3b	0.523433	0.576321
Gas6	0.519593	0.892045
Rcan2	0.518898	0
Eln	0.517944	0.101892
Ralgps2	0.51661	0.041776
Man1a	0.515558	0
Lhx5	0.512903	0
Kcnma1	0.512263	0
Rbms3	0.511214	0
Prkn	0.508682	0
Cebpb	0.508015	0
Junb	0.506803	0
Eya1	0.502444	0
Celf4	0.501738	0
Opcml	0.498994	0
Cacna2d3	0.493726	0
Rev3l	0.492882	1.34629
Nav3	0.492394	0
Peg3	0.490189	0.3713
Zc3h6	0.487616	2.16573
Gucy1b1	0.486977	0
Eps8	0.486735	3.72885
Atf7ip	0.486415	1.83113
Nrg1	0.486341	0
Atf3	0.483174	0
Cd274	0.480217	0
Son	0.480102	5.41113
Gm38505	0.476064	0
Nrg3	0.475763	0
Asic2	0.475054	0
Dlg2	0.474315	0
Negr1	0.472104	0
Plekha7	0.467907	0.646137
Rit2	0.467663	0
Pcbp3	0.464152	0
Ptprn	0.462886	0
Nav2	0.461143	0
Cd200	0.459056	0
Efhb	0.457867	0
Epb41l4a	0.455851	0
Slc2a13	0.455728	0
Ppp1r2	0.45234	0
Rell1	0.451638	0.574602
Ahi1	0.450778	0
Mlf1	0.448538	0
Angpt1	0.4472	0
Gabrb2	0.447119	2.94904
Vmn2r1	0.446985	0.548928
Cntn3	0.444446	0
Myadm	0.443755	3.07155
Cdr1os	0.438589	0
Lrrc4c	0.438557	0
Csf1r	0.438064	0
Penk	0.436963	0
Ebf3	0.436179	0
Ssbp2	0.435027	0
Gap43	0.434785	0
Ina	0.433695	0
Iqsec2	0.432715	0
Adcy8	0.432397	0
5330434G04Rik	0.4304	0
Pcp4	0.429836	0
Rps27	0.429803	1.64077
Cdh13	0.429257	0
Pid1	0.428261	0.712416
Agbl4	0.428015	0
Hs3st1	0.42752	0.303488
Pou6f2	0.423551	0
Klhl32	0.420506	0
5730522E02Rik	0.418329	0
Slc22a15	0.4158	0.649282
Tenm2	0.413213	0.646776
Itm2c	0.409005	0
Klf2	0.405329	0.238619
Tnfaip8	0.404821	0
Chsy3	0.404551	0
Snhg12	0.401756	0.455893
Sntg1	0.398181	0
Ctsb	0.397916	0
Syn1	0.397861	0
Ubl3	0.394592	0.940935
AW554918	0.392161	0
Kcnk2	0.3918	0
Ap1s2	0.391655	1.21887
Pkib	0.391265	1.42395
Gucy1a2	0.386794	0
Ccnl1	0.385903	0
Pea15a	0.385484	0
Hspa1a	0.385434	0
Sox2ot	0.385421	0
Ptpre	0.384901	0.201616
Tmem176b	0.384553	0
Nxph4	0.383261	0.029191
Gria1	0.383139	0
Hs6st3	0.381825	0
Sox6	0.381739	0
Flrt3	0.381143	0
Pcsk1n	0.380784	0
Bri3	0.379885	0
Npas4	0.379702	0
Cdh18	0.378451	0.262734
Cacnb2	0.378177	0
Fam189a1	0.376219	0
Fam118a	0.37572	0
Trpc1	0.375066	0
Ankrd35	0.373074	0
Ndst3	0.373062	0
Hdgfl3	0.372717	0
Gm26532	0.372033	0.731987
Pnmal2	0.371245	0.256828
Msi2	0.370895	0
Dscam	0.370694	0
Socs3	0.370367	0.0657284
Spag9	0.370238	0
Rfx2	0.369489	0
Tanc2	0.369411	0
Map1b	0.369276	0
Gfra1	0.368462	0
Rufy3	0.368263	0.924673
Olfm1	0.367935	0
Dkk3	0.366208	0.792656
Astn2	0.364423	0
Cfap36	0.363988	0.188915
Atp1a3	0.362212	0.331517
Ifrd1	0.361053	0
Cdh4	0.359327	0
Plcb1	0.357441	0
Pde1a	0.357095	0
Cdk14	0.356864	0
Cst3	0.355421	0
Tmem158	0.351768	0
Prpf4b	0.350504	0
Nhlh2	0.35041	0
C1qc	0.350372	0
Klf4	0.349779	0.191243
Wscd2	0.349762	0
Id4	0.349439	0
Rps28	0.349365	0
Lpp	0.348971	0
Golga7b	0.34895	0
Tmem163	0.348349	0
Epb41l2	0.347869	0
Daam1	0.346568	0
Pitpnm2	0.346186	0
Arid5b	0.346181	0.729418
Ank3	0.345729	0
Camta1	0.345204	0
Lmo2	0.344852	0
Scn3a	0.342303	0
Fmn1	0.341661	0.684723
E130307A14Rik	0.341287	0
Crem	0.341036	0
B3galt1	0.339649	0
Osbpl9	0.339575	0
Nfatc2	0.338743	1.48513
Samd4	0.338015	0
Rps21	0.337987	0
Cd83	0.337712	0
Hist1h1e	0.336479	1.01215
Cpeb3	0.33605	0
Rpl22l1	0.334437	0
2210408F21Rik	0.333528	0
Dner	0.333507	0
Cited2	0.332735	0
Nt5c2	0.332476	0
Foxn2	0.332091	0
Crip2	0.331491	0
Ndn	0.331362	0
Tub	0.330294	0
Col11a1	0.329996	0
Magi2	0.329907	0
Nalcn	0.329711	0
Slc24a2	0.329696	0
Cobll1	0.328484	0
Hsph1	0.328059	0
Zfhx4	0.327497	0
Xpo1	0.326535	0
Ptprm	0.325695	0
Mdm4	0.324873	0.952449
Nbeal1	0.324361	0
Prnp	0.324281	0
Nmt2	0.324171	0
Fjx1	0.324046	0.653016
Sec14l1	0.323564	1.99125
Rapgef2	0.321654	0
Pcmtd1	0.321241	0
Trp73	0.320957	0
Rsrp1	0.320493	0
Scoc	0.319586	0.453199
Mtus2	0.319302	0
Atp2b1	0.319279	0
Usp11	0.319081	0
Pf4	0.319044	1.82903
Nrn1	0.319001	0
Adgrb1	0.318917	0.969942
Snhg8	0.318911	0.172369
Nkain3	0.31845	0
Ccdc184	0.317207	0.102489
Ldlrad4	0.317182	0
Chd3	0.316906	0
Disp2	0.316746	0
Map9	0.315326	0
Gm11290	0.314552	0
Rian	0.314472	0
Chgb	0.314322	0
Epha5	0.312817	0
Slc6a17	0.312764	0
Pde8b	0.312503	0
Pgrmc1	0.311381	0
Ptchd4	0.311083	0
Mab21l1	0.308819	0
Prpf39	0.308582	0
Taf1d	0.308434	0
Slc9a9	0.307409	0
Eml5	0.3068	0
Hdac11	0.306771	0
Rhoq	0.30665	0
C1qb	0.306106	0
Snrpn	0.305755	0
Hspa1b	0.304979	0
Adcy2	0.304872	0
Gm29683	0.304661	0
Asic5	0.304236	0.758853
Klf7	0.303856	0
Kcnd2	0.303665	0
Ntrk2	0.303153	0
Tnrc6c	0.302857	0
Rab21	0.301912	0
Lyz2	0.301722	0
Anks1b	0.301692	0
Gpm6a	0.301652	0
Ptprn2	0.30137	0
Peli1	0.300697	0
Fndc3a	0.300613	0
Adgrl3	0.300269	0
Gprasp1	0.299741	0
Kcnq1ot1	0.299251	0
Klf13	0.298966	0
Impact	0.298603	0
Prune2	0.298547	0
Rfc1	0.298281	0
Rnh1	0.297556	0.332745
Tra2b	0.297428	0
Irf2bp2	0.297006	0
Dpp10	0.295605	0
Nr1d1	0.295509	0
Ppargc1a	0.295275	0
Eya2	0.294631	0
Wwox	0.294229	0
Tshz2	0.293975	0
Nrxn1	0.29222	0
Gria2	0.29034	0
Dtnbp1	0.290196	0
Cit	0.290187	0
Cxxc4	0.289052	0
Sgsm1	0.288673	0
Whrn	0.288569	1.06533
Gm26871	0.288348	0
Nr1d2	0.288129	1.03489
Mapre2	0.288055	0
Aldoa	0.287298	0
Jund	0.287086	0
Ppp4r1	0.28698	0
Camk2d	0.286532	0
Etnk1	0.286212	0.205603
Arid4a	0.286059	0
Ldlrad3	0.285716	0
Zcchc9	0.285672	0
Hspa4l	0.285112	0
Zbtb16	0.284694	0
Gps2	0.284626	0
Gm29260	0.284249	0
Ppfia2	0.28327	0
Gfpt1	0.282824	0
Sdccag8	0.282469	0
Creb5	0.282259	0
Ctss	0.281731	0
Pcsk1	0.281498	0
Nap1l3	0.281263	0
Ppp1r11	0.281124	0
Lrrtm4	0.281073	0
Kmt2a	0.280525	0
Ppp1r15a	0.280521	0
Dnaja1	0.279933	0
Ric1	0.279817	0
Slc35f1	0.279763	0
Ywhah	0.278762	0
Fnip1	0.278497	0
Ar	0.278403	0
Smarca1	0.27808	0
Nptn	0.277474	0
Tgoln1	0.277071	0
1600020E01Rik	0.277062	1.00583
Casz1	0.277017	0
Cxcl1	0.276625	0
Filip1l	0.276443	0
Fndc1	0.276181	0
Bicd1	0.276113	0
Tmem200a	0.276061	0.004682
Cep126	0.275986	0.299474
Mga	0.275316	0
Epb41l4aos	0.275262	0
Tbc1d9	0.274416	0
Ddx6	0.27396	0
Cfap69	0.273655	0
Slit2	0.273534	0
Pak3	0.272125	0
4921511C10Rik	0.272083	0
Frmd6	0.271795	1.13923
Smurf1	0.271659	0
Abcb1b	0.271603	0
Ubc	0.270489	0
Jade1	0.270403	0
Eea1	0.269793	0
Cyp51	0.26923	0
Sh3pxd2b	0.269109	0
Hecw2	0.268961	0
Garnl3	0.268948	0
Smim14	0.268621	0
Clip4	0.268612
Abca5	0.268192	0
Arhgap5	0.267955	0
Tceal5	0.267683	0
Cmss1	0.267645	0
Selenot	0.267447	0
Tmem132c	0.267336	0
Ttc8	0.267239	0.833923
Ttc39b	0.266874	0
Gm36975	0.266789	0
Cbx6	0.266249	0
Gpi1	0.265603	0
1500009L16Rik	0.265499	0
Map1a	0.264969	0
Fnip2	0.264848	0
Sdha	0.264251	0.80358
Dbp	0.264132	0
Fbxl3	0.263797	0
Enkur	0.263686	0
Tubb4b	0.263085	0
Timp2	0.263039	0
Sptbn1	0.262907	0
Arl4a	0.262865	0.406308
Ifitm2	0.262806	0
Ndel1	0.262423	0
Bhlhe40	0.26233	0
N4bp2l1	0.262163	0
Nt5dc1	0.262043	0
Pnmal1	0.261916	0
Clk1	0.2619	0
Gbf1	0.261599	0
AI593442	0.261071	0
Tnrc6b	0.260799	0
Fkbp9	0.260774	0
Gpc5	0.260581	0
Tspyl4	0.26058	0
Dcaf1	0.260417	0
Diablo	0.260339	0
Gmps	0.260268	0
Dst	0.260191	0
Tceal6	0.25972	0
Maml3	0.259147	0
Ctps2	0.259146	0
Sphkap	0.258837	0
Washc4	0.258423	0
Fam49a	0.258391	0
Slc17a6	0.258377	0
Ndufb1-ps	0.258336	0
5031425E22Rik	0.258169	0
Tax1bp1	0.258159	0
Serpinh1	0.258093	0
Ddx5	0.257878	0
Pdcd11	0.257826	0
Usp29	0.257302	0
Nedd4	0.257211	0
Nrf1	0.257023	0
Ppm1a	0.256214	0
Unc80	0.256045	0
Ttc3	0.255605	0
Lyn	0.255566	0
Kctd12	0.255465	0
Rai2	0.254889	0
Kifap3	0.254823	0
Chchd10	0.25401	0
Mcl1	0.253923	0
Syndig1l	0.253234	0
Rtl4	0.252474	0
Parp8	0.251552	0
Trim35	0.251523	0
Lrrfip1	0.251373	0
Etv5	0.251309	0
Cd47	0.250717	0
Selenom	0.250616	0
Slc25a5	-0.250228	0
Wdr18	-0.250239	0
Polr3e	-0.25036	0
Arpc4	-0.250566	0
Neurod6	-0.250738	0
Hnrnpa1	-0.250837	0
Antxr2	-0.251091	0
Lap3	-0.251217	0
Plekhb1	-0.251754	0
Carhsp1	-0.251866	0
Eif3f	-0.252021	0
Pak1	-0.252822	0
Usp28	-0.252948	0
Nrep	-0.253349	0
Slc39a11	-0.253361	0
Clip3	-0.253364	0
Fxyd6	-0.253654	0
Chchd1	-0.25451	0
Trim59	-0.254634	0
Arid4b	-0.254938	0
Rtn2	-0.254956	0
Plpp3	-0.255183	0
Hmgcl	-0.255479	0
Rrm2	-0.255919	0
Pdia6	-0.256057	0
Gamt	-0.256296	0
Eef1b2	-0.256399	0
Fyb	-0.257122	0
Sec11c	-0.25755	0
Fbxw2	-0.258213	0
Dctn2	-0.258441	0
Rybp	-0.258592	0
Eif5a	-0.258766	0
Srgap1	-0.259256	0
Zfp622	-0.259469	0
Fgfr1	-0.259545	0
Psma1	-0.259727	0
Aatk	-0.260188	0
Gadd45g	-0.260788	0
Rer1	-0.260944	0
Taf10	-0.262165	0
Il33	-0.262746	0
Josd2	-0.262893	0
Kcnk1	-0.263446	0
Arpc5	-0.263718	0
Asxl2	-0.26374	0
Prr14l	-0.263936	0
Psma4	-0.264195	0
Lgi3	-0.264278	0
Glrx3	-0.264675	0
Brinp3	-0.264717	0
Rgs20	-0.265263	0
E2f1	-0.265291	0
Sema3e	-0.266196	0
Fabp5	-0.266359	0
Gstm7	-0.266597	0
Rbfox3	-0.266646	0
Ube2s	-0.267117	0
Pou3f2	-0.267426	0
Rnf7	-0.267495	0
Synj2bp	-0.267861	0
Tmem258	-0.268071	0
Fam53b	-0.268307	0
Hsbp1	-0.269704	0
Fbxo21	-0.270789	0
Rasgef1b	-0.272321	0
Dot1l	-0.272787	0
Snrpd1	-0.273219	0
Plxna2	-0.273235	0
Eif4a1	-0.273289	0
Nin	-0.274812	0
Tmem178	-0.275096	0
5-Mar	-0.275145	0
Dpy19l1	-0.275303	0
Map2k2	-0.275303	0
Myo1d	-0.275895	0
Rasa2	-0.275926	0
Rtraf	-0.276267	0
Nfia	-0.27631	0
Rps2	-0.276561	0
Eml1	-0.277213	0
Mrps7	-0.2777	0
Samd12	-0.277879	0
Trp53	-0.277976	0
Tspan5	-0.278186	0
Fbln1	-0.278425	0
Myl12a	-0.278518	0
2310022B05Rik	-0.279279	0
Map7d1	-0.279372	0
Tbcd	-0.279633	0
Nasp	-0.280048	0
Dgcr2	-0.280556	0
Kif13b	-0.280729	0
Nme2	-0.281077	0
Tsg101	-0.281627	0
Cdk19	-0.2817	0
Smchd1	-0.281733	0
Gjc3	-0.282031	0
Tmem88b	-0.283016	0
Atp5e	-0.284296	0
Psmb6	-0.284995	0
Cmtm5	-0.285065	0
Ctps	-0.285249	0
Snx30	-0.286139	0
Eda	-0.287198	0
Maea	-0.287335	0
Frmd5	-0.287817	0
H2afy	-0.288028	0
Alkbh1	-0.288318	0
Ftl1	-0.288531	0
Rpl28	-0.288897	0
Rpl11	-0.289373	0
Txnip	-0.289512	0
S100a10	-0.289513	0
Srsf2	-0.290231	0
Rps15a	-0.290283	0
Ubald2	-0.29033	0
Enpp2	-0.29054	0
Chka	-0.292387	0
Neurod1	-0.292471	0
Grb14	-0.292509	0
Gpr37	-0.292538	0
Npc2	-0.293566	0
Bcor	-0.294608	0
Prdx2	-0.294686	0
Actg1	-0.295259	0
Banf1	-0.295832	0
Prmt1	-0.296034	0
3-Sep	-0.296174	0
Lmbrd2	-0.297495	0
Ptprs	-0.298538	0
Nfix	-0.298609	0
Alyref	-0.298991	0
Ssr2	-0.299224	0
Hmgb2	-0.299526	0
Ncan	-0.30004	0
Zfp704	-0.300135	0
Dazap1	-0.300614	0
Myl12b	-0.300791	0
Cnn3	-0.300888	0
Btf3	-0.301362	0
Sympk	-0.302883	0
Synpr	-0.303769	0
Pin1	-0.304175	0
Zfp385b	-0.305649	0
Eif4e2	-0.30692	0
Rps26	-0.307075	0
Hunk	-0.308061	0
Sirt2	-0.308226	0
Sap30bp	-0.309586	0
Slc12a2	-0.311015	0
Ndufb5	-0.311149	0
Bpgm	-0.311278	0
Plekhh1	-0.311513	0
Tspan6	-0.312001	0
Pmpca	-0.312149	0
Pip4k2a	-0.312528	0
Mlf2	-0.312778	0
Map1lc3b	-0.314519	0
S100a6	-0.314669	0
Smarce1	-0.315265	0
Ntng2	-0.315339	0
Coro2b	-0.31646	0
Mast4	-0.318074	0
Ctdspl2	-0.318089	0
Cttnbp2	-0.318697	0
Prickle2	-0.318981	0
Tmcc1	-0.3194	0
Abhd17b	-0.320155	0
Ppp1ca	-0.321832	0
Tbc1d5	-0.322095	0
Stmn1	-0.32235	0
Rps11	-0.322597	0
Fmnl2	-0.323105	0
Rpl27	-0.324398	0
Mrpl53	-0.324956	0
Pantr1	-0.327148	0
Elp1	-0.328069	0
Nr2f1	-0.328519	0
Ehd1	-0.328976	0
Ybx1	-0.330032	0
Cdk4	-0.330457	0
Cldnd1	-0.331263	0
Gng5	-0.332074	0
Ambra1	-0.332087	0
Tubb4a	-0.33238	0
Gnptab	-0.334791	0
Cd63	-0.335523	0
Limch1	-0.336246	0
Rps7	-0.336295	0
Ptn	-0.336652	0
Mex3b	-0.337777	0
Ezr	-0.339927	0
Stmn4	-0.341345	0
Ppp1r14c	-0.34153	0
Mfap4	-0.343312	0
St18	-0.343576	0
Nme1	-0.343711	0
Zfp423	-0.345811	0
Arap2	-0.346656	0
Slain1	-0.346828	0
Arpc3	-0.349998	0
S100a16	-0.350608	0
Tmem108	-0.351407	0
Rpl15	-0.351506	0
Kif21b	-0.351582	0
Hmgn1	-0.352019	0
Qdpr	-0.358762	0
Lncppara	-0.362544	0
Arf5	-0.363271	0
Atp5o	-0.364365	0
Kctd13	-0.366391	0
Gng11	-0.367155	0
Fscn1	-0.36809	0
Rps24	-0.372879	0
Ttyh2	-0.373105	0
Tubb3	-0.373183	0
Ddah2	-0.374898	0
Insm1	-0.375244	0
Hist3h2a	-0.375715	0
Mdga1	-0.376334	0
Hmgn2	-0.377125	0
Cd81	-0.379564	0
Scd2	-0.380233	0
Cd9	-0.381323	0
Cdh20	-0.385303	0
Dock10	-0.386748	0
H2afj	-0.387186	0
Bin1	-0.397617	0
Rplp0	-0.398333	0.121592
Hist3h2ba	-0.398526	0
Rpl29	-0.402607	0
Rpl22	-0.403185	0
Tnfaip6	-0.403186	0
Kmt5a	-0.404725	0
Ppp1r14b	-0.406317	0
Ermn	-0.409038	0
Cdk6	-0.409819	0
Cdk2ap1	-0.410614	0
Jpt1	-0.412508	0
Dock4	-0.412759	0
Ppp1r16b	-0.416489	0
Igsf8	-0.417036	0
Tmem151a	-0.417183	0
Pcbp4	-0.422121	0
H2afz	-0.422219	0
Neo1	-0.422311	0
Sema5a	-0.422424	0
Adamts18	-0.42268	0
Tuba1a	-0.4283	0
mt-Nd5	-0.429171	0
Marcksl1	-0.429864	0
Snrpc	-0.431047	0
Zfp609	-0.43181	0
Ugt8a	-0.432293	0
Cfl1	-0.432351	0.473969
Taldo1	-0.43531	0
H2afv	-0.435701	0
Rpsa	-0.436122	1.51134
Hmgb3	-0.437435	0
Ephb1	-0.438234	0
Ppib	-0.438377	0
Pllp	-0.438706	0
Dcx	-0.444429	0
Fryl	-0.453079	0
Aplp1	-0.454812	0
Qk	-0.458993	0
Sox11	-0.460561	0
Sorcs1	-0.461062	0
Slc48a1	-0.461623	0
Pfn2	-0.462598	0
Dlgap1	-0.463897	0
Ccdc88c	-0.464988	0
mt-Atp6	-0.46644	0.881779
Phlpp1	-0.466829	0
Wscd1	-0.471265	0
Atrnl1	-0.472386	0
H3f3a	-0.474359	0
Eef2	-0.474751	0.908705
Pclaf	-0.474961	0
Ppp1r14a	-0.477988	0
Tspan2	-0.485195	0
Olig1	-0.487795	0
Serf2	-0.49096	0
Tenm3	-0.496127	0
mt-Nd2	-0.501315	0
H1fx	-0.502536	0
mt-Co2	-0.502702	2.07341
Ppm1l	-0.507189	0
Prr5l	-0.513208	0
Lhx2	-0.513988	0
mt-Co1	-0.517143	0.130459
Igfbpl1	-0.518756	0
Mdk	-0.524893	0
Pcdh9	-0.526624	0
Dbi	-0.532246	0
Dok6	-0.532704	0
Sox4	-0.539607	0
mt-Nd1	-0.547155	0.460529
Foxp4	-0.547196	0
Tmsb10	-0.547739	0
Cd24a	-0.557116	0
Cd74	-0.571969	0
Satb1	-0.575779	0
Hcn1	-0.582955	0
Gm42418	-0.58462	0
Mpped2	-0.590834	0
Parm1	-0.60083	0
Tmsb4x	-0.607539	1.06334
mt-Co3	-0.62286	3.02565
Cntnap5a	-0.626974	0
Tac2	-0.64552	0
Pcdh7	-0.665737	0
Actb	-0.680872	1.91729
Dbndd2	-0.703551	0
S100a9	-0.704459	0
mt-Cytb	-0.70782	5.16478
Opalin	-0.712379	2.49896
mt-Nd4	-0.72975	5.126
Hist1h2bc	-0.731026	0
Kirrel3	-0.738891	0
Nnat	-0.743722	0.291649
Tmeff2	-0.823427	0
Mog	-0.84346	1.03566
Fth1	-0.869246	2.41735
Mobp	-0.886245	3.05436
4-Sep	-0.89584	1.51653
Apod	-0.902607	2.63412
Pde4b	-0.913832	0
Cnp	-0.924362	2.98875
Gatm	-0.924891	1.9199
Nkain2	-0.98593	1.12953
Cryab	-1.00247	0
Cldn11	-1.07931	4.49972
Car2	-1.13942	3.41413
Mag	-1.14148	1.98307
Hbb-bt	-1.28207	0
Mbp	-1.42176	10.7481
Trf	-1.42449	5.46467
Mal	-1.54769	5.02141
Hba-a2	-2.3235	0
Hba-a1	-2.51841	0
Ptgds	-2.59016	19.8677
Plp1	-2.73021	24.5464
Hbb-bs	-3.03173	0
