# Supplementary material for: O-GlcNAcylation of circadian clock protein Bmal1 impairs cognitive function in diabetic mice
Source: EMBO J. 2024 Oct 7;43(22):5667–89. doi: 10.1038/s44318-024-00263-6 (PMC11574178; doi:10.1038/s44318-024-00263-6)
Supplement: Supplementary file 6 — Source data Fig. 4 [file 44318_2024_263_MOESM6_ESM.zip › Figure 4/4F/Figure 4F Source data.xlsx]

## Sheet: Sheet1
Fig.4F
Bhlhe41 on Dnajb4 promoter (% of input)
	IgG				Bhlhe41
Control	0.00972	0.003988	0.00784	0.008697	0.38212	0.354486	0.201771	0.279915
OE-Bhlhe41	0.007296	0.011563	0.00621	0.021207	0.463798	0.440095	0.554375	0.537147
