# Supplementary material for: O-GlcNAcylation of circadian clock protein Bmal1 impairs cognitive function in diabetic mice
Source: EMBO J. 2024 Oct 7;43(22):5667–89. doi: 10.1038/s44318-024-00263-6 (PMC11574178; doi:10.1038/s44318-024-00263-6)
Supplement: Supplementary file 6 — Source data Fig. 4 [file 44318_2024_263_MOESM6_ESM.zip › Figure 4/4H/Figure 4H Source data.xlsx]

## Sheet: Sheet1
Fig.4H
mRNA level of Dnajb4
NG+siCtr	NG+siBhlhe41	HG+siCtr	HG+siBhlhe41
1.02831	0.600801	5.7627	1.66192
1.02556	0.480395	3.14847	1.39785
1.13027	0.742274	4.6223	1.62995
1.07812	0.758115	5.16383	2.68685
