# Supplementary material for: O-GlcNAcylation of circadian clock protein Bmal1 impairs cognitive function in diabetic mice
Source: EMBO J. 2024 Oct 7;43(22):5667–89. doi: 10.1038/s44318-024-00263-6 (PMC11574178; doi:10.1038/s44318-024-00263-6)
Supplement: Supplementary file 6 — Source data Fig. 4 [file 44318_2024_263_MOESM6_ESM.zip › Figure 4/4I/Figure 4I numerical data.xlsx]

## Sheet: Sheet1
Fig.4I
Relative protein level of Dnajb4
NG+siCtr	NG+siBhlhe41	HG+siCtr	HG+siBhlhe41
0.863752	0.596345	2.44888	1.31475
1.15412	0.487813	2.12424	0.822786
0.982132	0.249597	2.20015	0.840688
