# Supplementary material for: O-GlcNAcylation of circadian clock protein Bmal1 impairs cognitive function in diabetic mice
Source: EMBO J. 2024 Oct 7;43(22):5667–89. doi: 10.1038/s44318-024-00263-6 (PMC11574178; doi:10.1038/s44318-024-00263-6)
Supplement: Supplementary file 6 — Source data Fig. 4 [file 44318_2024_263_MOESM6_ESM.zip › Figure 4/4G/Figure 4G numerical data.xlsx]

## Sheet: Sheet1
Fig.4G
Relative Dnajb4/Map-2 levels Per Area (Ojb/Total)%
Bhlhe41f/f;db/m	Bhlhe41cKO;db/m	Bhlhe41f/f;db/db	Bhlhe41cKO;db/db
5.591	2.31	27.665	9.421
15.042	3.623	22.034	6.329
8.19	5.159	35.487	8.902
13.489	3.047	25.699	4.503
5.004	4.413	31.073	7.075
4.126	5.155	16.661	6.125
