# Supplementary material for: O-GlcNAcylation of circadian clock protein Bmal1 impairs cognitive function in diabetic mice
Source: EMBO J. 2024 Oct 7;43(22):5667–89. doi: 10.1038/s44318-024-00263-6 (PMC11574178; doi:10.1038/s44318-024-00263-6)
Supplement: Supplementary file 7 — Source data Fig. 5 [file 44318_2024_263_MOESM7_ESM.zip]

Archive with 128 entries (109 files):
- Figure 5/
- __MACOSX/._Figure 5
- Figure 5/5I/
- __MACOSX/Figure 5/._5I
- Figure 5/5G/
- __MACOSX/Figure 5/._5G
- Figure 5/5A/
- __MACOSX/Figure 5/._5A
- Figure 5/5F/
- __MACOSX/Figure 5/._5F
- Figure 5/5H/
- __MACOSX/Figure 5/._5H
- Figure 5/.DS_Store
- __MACOSX/Figure 5/._.DS_Store
- Figure 5/5M/
- __MACOSX/Figure 5/._5M
- Figure 5/5J/
- __MACOSX/Figure 5/._5J
- Figure 5/5C/
- __MACOSX/Figure 5/._5C
- Figure 5/5D/
- __MACOSX/Figure 5/._5D
- Figure 5/5E/
- __MACOSX/Figure 5/._5E
- Figure 5/5B/
- __MACOSX/Figure 5/._5B
- Figure 5/5K/
- __MACOSX/Figure 5/._5K
- Figure 5/5L/
- __MACOSX/Figure 5/._5L
- Figure 5/5I/OE-Dnajb4.fcs
- __MACOSX/Figure 5/5I/._OE-Dnajb4.fcs
- Figure 5/5I/Ctr.fcs
- __MACOSX/Figure 5/5I/._Ctr.fcs
- Figure 5/5G/Figure 5G numerical data.xlsx
- __MACOSX/Figure 5/5G/._Figure 5G numerical data.xlsx
- Figure 5/5G/5G Western blot description for cropped image.pdf
- __MACOSX/Figure 5/5G/._5G Western blot description for cropped image.pdf
- Figure 5/5A/Figure 5A numerical data.xlsx
- __MACOSX/Figure 5/5A/._Figure 5A numerical data.xlsx
- Figure 5/5A/5A Western blot description for cropped image.pdf
- __MACOSX/Figure 5/5A/._5A Western blot description for cropped image.pdf
- Figure 5/5F/Figure 5F Source data.xlsx
- __MACOSX/Figure 5/5F/._Figure 5F Source data.xlsx
- Figure 5/5H/OE-Dnajb4.fcs
- __MACOSX/Figure 5/5H/._OE-Dnajb4.fcs
- Figure 5/5H/Ctr.fcs
- __MACOSX/Figure 5/5H/._Ctr.fcs
- Figure 5/5M/5M Western blot description for cropped image.pdf
- __MACOSX/Figure 5/5M/._5M Western blot description for cropped image.pdf
- Figure 5/5M/Figure 5M numerical data.xlsx
- __MACOSX/Figure 5/5M/._Figure 5M numerical data.xlsx
- Figure 5/5J/OE-Dnajb4.fcs
- __MACOSX/Figure 5/5J/._OE-Dnajb4.fcs
- Figure 5/5J/Ctr.fcs
- __MACOSX/Figure 5/5J/._Ctr.fcs
- Figure 5/5C/AAV-NCLX;dbdb.fcs
- __MACOSX/Figure 5/5C/._AAV-NCLX;dbdb.fcs
- Figure 5/5C/AAV-Ctr;dbm.fcs
- __MACOSX/Figure 5/5C/._AAV-Ctr;dbm.fcs
- Figure 5/5C/AAV-Ctr;dbdb.fcs
- __MACOSX/Figure 5/5C/._AAV-Ctr;dbdb.fcs
- Figure 5/5C/AAV-NCLX;dbm.fcs
- __MACOSX/Figure 5/5C/._AAV-NCLX;dbm.fcs
- Figure 5/5D/AAV-NCLX;dbdb.fcs
- __MACOSX/Figure 5/5D/._AAV-NCLX;dbdb.fcs
- Figure 5/5D/AAV-Ctr;dbm.fcs
- __MACOSX/Figure 5/5D/._AAV-Ctr;dbm.fcs
- Figure 5/5D/AAV-Ctr;dbdb.fcs
- __MACOSX/Figure 5/5D/._AAV-Ctr;dbdb.fcs
- Figure 5/5D/AAV-NCLX;dbm.fcs
- __MACOSX/Figure 5/5D/._AAV-NCLX;dbm.fcs
- Figure 5/5E/5E Western blot description for cropped image.pdf
- __MACOSX/Figure 5/5E/._5E Western blot description for cropped image.pdf
- Figure 5/5E/Figure 5E numerical data.xlsx
- __MACOSX/Figure 5/5E/._Figure 5E numerical data.xlsx
- Figure 5/5B/Figure 5B numerical data.xlsx
- __MACOSX/Figure 5/5B/._Figure 5B numerical data.xlsx
- Figure 5/5B/Fig 5B Immunofluorescence image/
- __MACOSX/Figure 5/5B/._Fig 5B Immunofluorescence image
- Figure 5/5K/Figure 5K numerical data.xlsx
- __MACOSX/Figure 5/5K/._Figure 5K numerical data.xlsx
- Figure 5/5K/5K Western blot description for cropped image.pdf
- __MACOSX/Figure 5/5K/._5K Western blot description for cropped image.pdf
- Figure 5/5L/Figure 5L numerical data.xlsx
- __MACOSX/Figure 5/5L/._Figure 5L numerical data.xlsx
- Figure 5/5L/5L Western blot description for cropped image.pdf
- __MACOSX/Figure 5/5L/._5L Western blot description for cropped image.pdf
- Figure 5/5B/Fig 5B Immunofluorescence image/dbdb;AAV-Ctr/
- __MACOSX/Figure 5/5B/Fig 5B Immunofluorescence image/._dbdb;AAV-Ctr
- Figure 5/5B/Fig 5B Immunofluorescence image/dbm;AAV-NCLX/
- __MACOSX/Figure 5/5B/Fig 5B Immunofluorescence image/._dbm;AAV-NCLX
- Figure 5/5B/Fig 5B Immunofluorescence image/dbm;AAV-Ctr/
- __MACOSX/Figure 5/5B/Fig 5B Immunofluorescence image/._dbm;AAV-Ctr
- Figure 5/5B/Fig 5B Immunofluorescence image/dbdb;AAV-NCLX/
- __MACOSX/Figure 5/5B/Fig 5B Immunofluorescence image/._dbdb;AAV-NCLX
- Figure 5/5B/Fig 5B Immunofluorescence image/dbdb;AAV-Ctr/dbdb;AAV-Ctr Merge.tif
- __MACOSX/Figure 5/5B/Fig 5B Immunofluorescence image/dbdb;AAV-Ctr/._dbdb;AAV-Ctr Merge.tif
- Figure 5/5B/Fig 5B Immunofluorescence image/dbdb;AAV-Ctr/dbdb;AAV-Ctr DAPI.tif
- __MACOSX/Figure 5/5B/Fig 5B Immunofluorescence image/dbdb;AAV-Ctr/._dbdb;AAV-Ctr DAPI.tif
- Figure 5/5B/Fig 5B Immunofluorescence image/dbdb;AAV-Ctr/dbdb;AAV-Ctr Map2.tif
- __MACOSX/Figure 5/5B/Fig 5B Immunofluorescence image/dbdb;AAV-Ctr/._dbdb;AAV-Ctr Map2.tif
- Figure 5/5B/Fig 5B Immunofluorescence image/dbdb;AAV-Ctr/dbdb;AAV-Ctr NCLX.tif
- __MACOSX/Figure 5/5B/Fig 5B Immunofluorescence image/dbdb;AAV-Ctr/._dbdb;AAV-Ctr NCLX.tif
- Figure 5/5B/Fig 5B Immunofluorescence image/dbm;AAV-NCLX/dbm;AAV-NCLX NCLX.tif
- __MACOSX/Figure 5/5B/Fig 5B Immunofluorescence image/dbm;AAV-NCLX/._dbm;AAV-NCLX NCLX.tif
- Figure 5/5B/Fig 5B Immunofluorescence image/dbm;AAV-NCLX/dbm;AAV-NCLX Merge.tif
- __MACOSX/Figure 5/5B/Fig 5B Immunofluorescence image/dbm;AAV-NCLX/._dbm;AAV-NCLX Merge.tif
- Figure 5/5B/Fig 5B Immunofluorescence image/dbm;AAV-NCLX/dbm;AAV-NCLX DAPI.tif
- __MACOSX/Figure 5/5B/Fig 5B Immunofluorescence image/dbm;AAV-NCLX/._dbm;AAV-NCLX DAPI.tif
- Figure 5/5B/Fig 5B Immunofluorescence image/dbm;AAV-NCLX/dbm;AAV-NCLX Map2.tif
- __MACOSX/Figure 5/5B/Fig 5B Immunofluorescence image/dbm;AAV-NCLX/._dbm;AAV-NCLX Map2.tif
- Figure 5/5B/Fig 5B Immunofluorescence image/dbm;AAV-Ctr/dbm;AAV-Ctr NCLX.tif
- __MACOSX/Figure 5/5B/Fig 5B Immunofluorescence image/dbm;AAV-Ctr/._dbm;AAV-Ctr NCLX.tif
- Figure 5/5B/Fig 5B Immunofluorescence image/dbm;AAV-Ctr/dbm;AAV-Ctr Map2.tif
- __MACOSX/Figure 5/5B/Fig 5B Immunofluorescence image/dbm;AAV-Ctr/._dbm;AAV-Ctr Map2.tif
- Figure 5/5B/Fig 5B Immunofluorescence image/dbm;AAV-Ctr/dbm;AAV-Ctr DAPI.tif
- __MACOSX/Figure 5/5B/Fig 5B Immunofluorescence image/dbm;AAV-Ctr/._dbm;AAV-Ctr DAPI.tif
- Figure 5/5B/Fig 5B Immunofluorescence image/dbm;AAV-Ctr/dbm;AAV-Ctr Merge.tif
- __MACOSX/Figure 5/5B/Fig 5B Immunofluorescence image/dbm;AAV-Ctr/._dbm;AAV-Ctr Merge.tif
- Figure 5/5B/Fig 5B Immunofluorescence image/dbdb;AAV-NCLX/dbdb;AAV-NCLX DAPI.tif
- __MACOSX/Figure 5/5B/Fig 5B Immunofluorescence image/dbdb;AAV-NCLX/._dbdb;AAV-NCLX DAPI.tif
- Figure 5/5B/Fig 5B Immunofluorescence image/dbdb;AAV-NCLX/dbdb;AAV-NCLX Map2.tif
- __MACOSX/Figure 5/5B/Fig 5B Immunofluorescence image/dbdb;AAV-NCLX/._dbdb;AAV-NCLX Map2.tif
- Figure 5/5B/Fig 5B Immunofluorescence image/dbdb;AAV-NCLX/dbdb;AAV-NCLX NCLX .tif
- __MACOSX/Figure 5/5B/Fig 5B Immunofluorescence image/dbdb;AAV-NCLX/._dbdb;AAV-NCLX NCLX .tif
- Figure 5/5B/Fig 5B Immunofluorescence image/dbdb;AAV-NCLX/dbdb;AAV-NCLX Merge.tif
- __MACOSX/Figure 5/5B/Fig 5B Immunofluorescence image/dbdb;AAV-NCLX/._dbdb;AAV-NCLX Merge.tif
