# Supplementary material for: O-GlcNAcylation of circadian clock protein Bmal1 impairs cognitive function in diabetic mice
Source: EMBO J. 2024 Oct 7;43(22):5667–89. doi: 10.1038/s44318-024-00263-6 (PMC11574178; doi:10.1038/s44318-024-00263-6)
Supplement: Supplementary file 7 — Source data Fig. 5 [file 44318_2024_263_MOESM7_ESM.zip › Figure 5/5G/Figure 5G numerical data.xlsx]

## Sheet: Sheet1
Fig.5G
Relative protein level of Dnajb4
Ctr	OE-Dnajb4
1.14669	2.93008
0.644243	2.46778
1.20906	2.43109
Relative protein level of NCLX
Ctr	OE-Dnajb4
1.12776	0.309778
0.852456	0.569684
1.01979	0.492925
Relative protein level of IP3R2
Ctr	OE-Dnajb4
1.12776	0.309778
0.852456	0.569684
1.01979	0.492925
