# Supplementary material for: O-GlcNAcylation of circadian clock protein Bmal1 impairs cognitive function in diabetic mice
Source: EMBO J. 2024 Oct 7;43(22):5667–89. doi: 10.1038/s44318-024-00263-6 (PMC11574178; doi:10.1038/s44318-024-00263-6)
Supplement: Supplementary file 7 — Source data Fig. 5 [file 44318_2024_263_MOESM7_ESM.zip › Figure 5/5A/Figure 5A numerical data.xlsx]

## Sheet: Sheet1
Relative protein level of NCLX
AAV-Ctr;db/m	AAV-NCLX;db/m	AAV-Ctr;db/db	AAV-NCLX;db/db
0.971277	2.83096	0.225664	1.61331
1.07459	2.62973	0.359519	1.8142
0.954133	2.54521	0.241131	2.15603
1.12872	1.44881	0.385079	1.67617
1.09043	1.48231	0.623014	1.58868
0.780842	1.73338	0.720903	2.18698
0.988507	1.92127	0.448624	1.174
1.00309	1.58947	0.100071	1.59488
1.0084	1.90617	0.203784	1.65796
