# Supplementary material for: O-GlcNAcylation of circadian clock protein Bmal1 impairs cognitive function in diabetic mice
Source: EMBO J. 2024 Oct 7;43(22):5667–89. doi: 10.1038/s44318-024-00263-6 (PMC11574178; doi:10.1038/s44318-024-00263-6)
Supplement: Supplementary file 7 — Source data Fig. 5 [file 44318_2024_263_MOESM7_ESM.zip › Figure 5/5F/Figure 5F Source data.xlsx]

## Sheet: Sheet1
Fig.5F
Escape latency (s)
Group/DAY	DAY1	DAY2	DAY3	DAY4	DAY5
AAV-Ctr;db/m	60	36.98	18.975	38.315	13.425
	60	35.19	43.0475	13.5725	22.5125
	60	46.1925	48.6525	14.595	21.24
	52.9825	49.995	45.52	52.385	14.225
	53.9925	43.2575	41.6525	14.5625	21.0975
	45.2525	56.8525	48.385	47.195	20.6225
AAV-NCLX;db/m	60	21.245	60	45.5225	37.715
	59.9825	25.59	37.18	60	31.185
	46.445	60	20.49	19.32	21.585
	55.8625	60	20.775	31.5125	33.7075
	33.6425	60	23.705	35.08	18.7725
	53.185	60	60	25.2425	19.6475
AAV-Ctr;db/db	45.9975	45.5275	51.59	42.7175	49.3875
	60	32.6575	37.6475	45.12	45.12
	60	59.065	60	60	46.9825
	56.785	60	60	60	43.92
	60	56.8575	49.395	54.105	53.885
	60	47.3875	59.525	45.6725	46.855
AAV-NCLX;db/db	60	41.3175	60	37.435	36.45
	33.915	48.255	50.0375	30.0475	31.5825
	57.5925	40.055	57.0775	26.385	31.7725
	60	52.8575	13.77	53.9925	37.45
	60	59.9825	32.31	47.195	35.37
	60	40.4475	50.45	47.5925	31.3825
