# Supplementary material for: O-GlcNAcylation of circadian clock protein Bmal1 impairs cognitive function in diabetic mice
Source: EMBO J. 2024 Oct 7;43(22):5667–89. doi: 10.1038/s44318-024-00263-6 (PMC11574178; doi:10.1038/s44318-024-00263-6)
Supplement: Supplementary file 7 — Source data Fig. 5 [file 44318_2024_263_MOESM7_ESM.zip › Figure 5/5E/Figure 5E numerical data.xlsx]

## Sheet: Sheet1
Relative protein level of Bax
AAV-Ctr;db/m	AAV-NCLX;db/m	AAV-Ctr;db/db	AAV-NCLX;db/db
1.29732	0.651634	3.85319	2.23125
0.560711	1.79318	3.70282	3.21031
1.14197	1.25025	2.24696	2.4943
0.768975	0.994822	2.68178	1.90819
1.13285	0.853287	2.35267	1.4211
1.09817	1.18037	2.25644	1.38089
0.876729	1.12619	2.45849	2.41288
0.933091	1.14889	3.15497	1.50861
1.19018	0.87325	2.96647	1.88512
Relative protein level of Bcl-2
AAV-Ctr;db/m	AAV-NCLX;db/m	AAV-Ctr;db/db	AAV-NCLX;db/db
0.803027	1.21029	0.431483	0.81182
1.22189	1.38162	0.513937	0.892914
0.975089	1.21821	0.414034	0.895885
1.02117	0.836028	0.082014	0.570851
0.972503	0.832203	0.144287	0.553485
1.00633	0.96502	0.218994	0.332776
0.928976	1.23564	0.149123	0.814053
0.977612	1.25338	0.381265	0.792176
1.09341	0.882425	0.134457	0.384279
Relative protein level of Cleaved-caspase3
AAV-Ctr;db/m	AAV-NCLX;db/m	AAV-Ctr;db/db	AAV-NCLX;db/db
1.1268	1.5524	4.53195	2.37041
0.974268	0.560321	4.07172	1.9251
0.898932	0.694937	5.1075	1.74172
0.577991	1.19176	2.66934	1.77241
1.29275	0.666557	3.3145	1.6064
1.12926	0.893808	3.30119	1.36356
0.7919	1.55606	3.32296	2.77469
1.08508	1.26654	4.40143	1.93888
1.12302	0.87146	3.64028	1.48373
