# Supplementary material for: O-GlcNAcylation of circadian clock protein Bmal1 impairs cognitive function in diabetic mice
Source: EMBO J. 2024 Oct 7;43(22):5667–89. doi: 10.1038/s44318-024-00263-6 (PMC11574178; doi:10.1038/s44318-024-00263-6)
Supplement: Supplementary file 7 — Source data Fig. 5 [file 44318_2024_263_MOESM7_ESM.zip › Figure 5/5B/Figure 5B numerical data.xlsx]

## Sheet: Sheet1
Fig.5B
Relative NCLX/Map-2 levels Per Area (Ojb/Total)%
AAV-Ctr;db/m	AAV-NCLX;db/m	AAV-Ctr;db/db	AAV-NCLX;db/db
15.371	33.157	2.274	17.772
7.477	36.93	2.347	21.267
9.317	32.51	3.942	7.365
17.315	19.942	2.102	10.008
20.188	34.351	1.056	10.07
7.566	29.063	0.992	26.686
