# Supplementary material for: O-GlcNAcylation of circadian clock protein Bmal1 impairs cognitive function in diabetic mice
Source: EMBO J. 2024 Oct 7;43(22):5667–89. doi: 10.1038/s44318-024-00263-6 (PMC11574178; doi:10.1038/s44318-024-00263-6)
Supplement: Supplementary file 7 — Source data Fig. 5 [file 44318_2024_263_MOESM7_ESM.zip › Figure 5/5K/Figure 5K numerical data.xlsx]

## Sheet: Sheet1
Fig.5K
Relative protein level of Ubiquitin (NCLX)			Relative protein level of NCLX
Ctr	OE-Dnajb4		Ctr	OE-Dnajb4
0.793635	2.95668		0.883695	0.189794
0.899467	2.07589		1.07464	0.231184
1.3069	2.41221		1.04166	0.279362
