# Supplementary material for: O-GlcNAcylation of circadian clock protein Bmal1 impairs cognitive function in diabetic mice
Source: EMBO J. 2024 Oct 7;43(22):5667–89. doi: 10.1038/s44318-024-00263-6 (PMC11574178; doi:10.1038/s44318-024-00263-6)
Supplement: Supplementary file 7 — Source data Fig. 5 [file 44318_2024_263_MOESM7_ESM.zip › Figure 5/5L/Figure 5L numerical data.xlsx]

## Sheet: Sheet1
Fig.5L
Relative protein level of NCLX
Ctr+vehicle	Ctr+MG132	OE-Dnajb4+vehicle	OE-Dnajb4+MG132
1.18533	0.959075	0.377482	0.775481
0.860946	1.09154	0.10634	0.941294
0.953723	1.33202	0.189559	0.751521
