# Supplementary material for: O-GlcNAcylation of circadian clock protein Bmal1 impairs cognitive function in diabetic mice
Source: EMBO J. 2024 Oct 7;43(22):5667–89. doi: 10.1038/s44318-024-00263-6 (PMC11574178; doi:10.1038/s44318-024-00263-6)
Supplement: Supplementary file 8 — Source data Fig. 6 [file 44318_2024_263_MOESM8_ESM.zip]

Archive with 100 entries (88 files):
- Figure 6/
- __MACOSX/._Figure 6
- Figure 6/6F/
- __MACOSX/Figure 6/._6F
- Figure 6/6H/
- __MACOSX/Figure 6/._6H
- Figure 6/6I/
- __MACOSX/Figure 6/._6I
- Figure 6/6G/
- __MACOSX/Figure 6/._6G
- Figure 6/.DS_Store
- __MACOSX/Figure 6/._.DS_Store
- Figure 6/6B/
- __MACOSX/Figure 6/._6B
- Figure 6/6E/
- __MACOSX/Figure 6/._6E
- Figure 6/6L/
- __MACOSX/Figure 6/._6L
- Figure 6/6K/
- __MACOSX/Figure 6/._6K
- Figure 6/6J/
- __MACOSX/Figure 6/._6J
- Figure 6/6D/
- __MACOSX/Figure 6/._6D
- Figure 6/6C/
- __MACOSX/Figure 6/._6C
- Figure 6/6F/Figure 6F numerical data.xlsx
- __MACOSX/Figure 6/6F/._Figure 6F numerical data.xlsx
- Figure 6/6F/6F Western blot description for cropped image.pdf
- __MACOSX/Figure 6/6F/._6F Western blot description for cropped image.pdf
- Figure 6/6H/6H Western blot description for cropped image.pdf
- __MACOSX/Figure 6/6H/._6H Western blot description for cropped image.pdf
- Figure 6/6H/Figure 6H numerical data.xlsx
- __MACOSX/Figure 6/6H/._Figure 6H numerical data.xlsx
- Figure 6/6I/dbm+S424Ape.fcs
- __MACOSX/Figure 6/6I/._dbm+S424Ape.fcs
- Figure 6/6I/dbdb+S424pe.fcs
- __MACOSX/Figure 6/6I/._dbdb+S424pe.fcs
- Figure 6/6I/dbm+vehicle.fcs
- __MACOSX/Figure 6/6I/._dbm+vehicle.fcs
- Figure 6/6I/dbdb+S424Ape.fcs
- __MACOSX/Figure 6/6I/._dbdb+S424Ape.fcs
- Figure 6/6I/dbdb+vehicle.fcs
- __MACOSX/Figure 6/6I/._dbdb+vehicle.fcs
- Figure 6/6I/dbm+S424pe.fcs
- __MACOSX/Figure 6/6I/._dbm+S424pe.fcs
- Figure 6/6G/6G Western blot description for cropped image.pdf
- __MACOSX/Figure 6/6G/._6G Western blot description for cropped image.pdf
- Figure 6/6G/Figure 6G numerical data.xlsx
- __MACOSX/Figure 6/6G/._Figure 6G numerical data.xlsx
- Figure 6/6B/6B Western blot description for cropped image.pdf
- __MACOSX/Figure 6/6B/._6B Western blot description for cropped image.pdf
- Figure 6/6E/6E Western blot description for cropped image.pdf
- __MACOSX/Figure 6/6E/._6E Western blot description for cropped image.pdf
- Figure 6/6E/Figure 6E numerical data.xlsx
- __MACOSX/Figure 6/6E/._Figure 6E numerical data.xlsx
- Figure 6/6L/Ctr+S424pe.fcs
- __MACOSX/Figure 6/6L/._Ctr+S424pe.fcs
- Figure 6/6L/Ctr+S424Ape.fcs
- __MACOSX/Figure 6/6L/._Ctr+S424Ape.fcs
- Figure 6/6L/STZ+vehicle.fcs
- __MACOSX/Figure 6/6L/._STZ+vehicle.fcs
- Figure 6/6L/STZ+S424Ape.fcs
- __MACOSX/Figure 6/6L/._STZ+S424Ape.fcs
- Figure 6/6L/Ctr+vehicle.fcs
- __MACOSX/Figure 6/6L/._Ctr+vehicle.fcs
- Figure 6/6L/STZ+S424pe.fcs
- __MACOSX/Figure 6/6L/._STZ+S424pe.fcs
- Figure 6/6K/Ctr+S424pe.fcs
- __MACOSX/Figure 6/6K/._Ctr+S424pe.fcs
- Figure 6/6K/Ctr+S424Ape.fcs
- __MACOSX/Figure 6/6K/._Ctr+S424Ape.fcs
- Figure 6/6K/STZ+vehicle.fcs
- __MACOSX/Figure 6/6K/._STZ+vehicle.fcs
- Figure 6/6K/STZ+S424Ape.fcs
- __MACOSX/Figure 6/6K/._STZ+S424Ape.fcs
- Figure 6/6K/Ctr+vehicle.fcs
- __MACOSX/Figure 6/6K/._Ctr+vehicle.fcs
- Figure 6/6K/STZ+S424pe.fcs
- __MACOSX/Figure 6/6K/._STZ+S424pe.fcs
- Figure 6/6J/dbm+S424Ape.fcs
- __MACOSX/Figure 6/6J/._dbm+S424Ape.fcs
- Figure 6/6J/dbdb+S424pe.fcs
- __MACOSX/Figure 6/6J/._dbdb+S424pe.fcs
- Figure 6/6J/dbm+vehicle.fcs
- __MACOSX/Figure 6/6J/._dbm+vehicle.fcs
- Figure 6/6J/dbdb+S424Ape.fcs
- __MACOSX/Figure 6/6J/._dbdb+S424Ape.fcs
- Figure 6/6J/dbdb+vehicle.fcs
- __MACOSX/Figure 6/6J/._dbdb+vehicle.fcs
- Figure 6/6J/dbm+S424pe.fcs
- __MACOSX/Figure 6/6J/._dbm+S424pe.fcs
- Figure 6/6D/6D Western blot description for cropped image.pdf
- __MACOSX/Figure 6/6D/._6D Western blot description for cropped image.pdf
- Figure 6/6D/Figure 6D numerical data.xlsx
- __MACOSX/Figure 6/6D/._Figure 6D numerical data.xlsx
- Figure 6/6C/Figure 6C numerical data.xlsx
- __MACOSX/Figure 6/6C/._Figure 6C numerical data.xlsx
- Figure 6/6C/6C Western blot description for cropped image.pdf
- __MACOSX/Figure 6/6C/._6C Western blot description for cropped image.pdf
