# Supplementary material for: O-GlcNAcylation of circadian clock protein Bmal1 impairs cognitive function in diabetic mice
Source: EMBO J. 2024 Oct 7;43(22):5667–89. doi: 10.1038/s44318-024-00263-6 (PMC11574178; doi:10.1038/s44318-024-00263-6)
Supplement: Supplementary file 8 — Source data Fig. 6 [file 44318_2024_263_MOESM8_ESM.zip › Figure 6/6F/Figure 6F numerical data.xlsx]

## Sheet: Sheet1
Relative protein level of Bhlhe41
Ctr+vehicle	Ctr+S424Ape	Ctr+S424pe	STZ+vehicle	STZ+S424Ape	STZ+S424pe
1.20498	1.08	0.8	2.58	3.18	0.9
0.795017	1.3175	0.973002	2.45882	2.38327	0.939048
1.02407	0.993473	0.707919	3.28329	3.25682	1.42288
0.98	1.19	1.54	3.25	3.04	2.12
0.888191	1.29135	0.891388	2.1179	3.30492	1.41011
1.11181	1.20102	1.42858	2.97875	3.31458	1.29201
Relative protein level of Dnajb4
Ctr+vehicle	Ctr+S424Ape	Ctr+S424pe	STZ+vehicle	STZ+S424Ape	STZ+S424pe
0.765388	0.89	0.56	3.62	4.16	1.99
1.23461	1.64632	0.26	3.53	3.62	0.88
0.962311	0.614041	0.909779	2.48003	3.07689	1.70821
1.04	0.48	0.611147	3.3238	3.29171	1.24104
1.15811	1.42399	0.870453	2.5982	2.6236	0.898817
0.841892	1.09415	0.913461	2.57495	2.15034	1.56132
Relative protein level of NCLX
Ctr+vehicle	Ctr+S424Ape	Ctr+S424pe	STZ+vehicle	STZ+S424Ape	STZ+S424pe
1.1154	0.938534	1.0242	0.355728	0.326637	0.777009
0.884599	1.35114	0.946438	0.349851	0.39045	0.483637
0.934729	1.04877	0.899379	0.245701	0.293743	0.752875
1.06527	1.1254	1.15529	0.200243	0.736173	0.712461
1.27965	0.970318	0.727672	0.406502	0.582597	0.596249
0.720351	0.977736	1.49858	0.362919	0.375514	0.990423
