# Supplementary material for: O-GlcNAcylation of circadian clock protein Bmal1 impairs cognitive function in diabetic mice
Source: EMBO J. 2024 Oct 7;43(22):5667–89. doi: 10.1038/s44318-024-00263-6 (PMC11574178; doi:10.1038/s44318-024-00263-6)
Supplement: Supplementary file 8 — Source data Fig. 6 [file 44318_2024_263_MOESM8_ESM.zip › Figure 6/6H/Figure 6H numerical data.xlsx]

## Sheet: Sheet1
Relative protein level of Bax
Ctr+vehicle	Ctr+S424A-pe	Ctr+S424-pe	STZ+vehicle	STZ+S424A-pe	STZ+S424-pe
0.915931	1.12241	0.731708	5.23001	4.49794	1.72518
0.77616	0.882422	1.38093	6.14343	4.743	1.41455
1.00317	0.914927	0.985026	3.70538	4.06154	1.5545
1.08407	0.70226	0.811846	4.26291	4.52757	0.851224
1.22384	1.09773	1.24717	4.72744	3.55105	0.361071
0.99683	1.28699	1.32922	2.34187	2.72951	2.0856
Relative protein level of Bcl-2
Ctr+vehicle	Ctr+S424A-pe	Ctr+S424-pe	STZ+vehicle	STZ+S424A-pe	STZ+S424-pe
0.891083	1.28423	1.10025	0.186681	0.34875	0.584568
1.02988	0.777307	0.764798	0.279181	0.194971	0.587292
1.05514	0.577988	0.63513	0.143852	0.253666	0.492852
1.10892	0.977612	0.830665	0.390641	0.265457	0.581448
0.970125	1.04066	1.02677	0.139107	0.169191	0.826467
0.944862	1.03848	1.16985	0.13498	0.149576	0.426452
Relative protein level of Cleaved-caspase3
Ctr+vehicle	Ctr+S424A-pe	Ctr+S424-pe	STZ+vehicle	STZ+S424A-pe	STZ+S424-pe
0.655616	1.50126	1.02758	2.41581	2.1267	1.57043
0.985342	1.02461	1.05936	3.17829	2.95843	1.72529
1.05247	0.674601	0.712806	2.99891	3.14668	1.39876
1.34438	1.14936	1.01086	3.02837	1.8464	2.27892
1.01466	1.08223	1.04772	2.24828	2.41372	1.12486
0.947533	1.15894	0.928079	2.11126	2.45943	1.29225
