# Supplementary material for: O-GlcNAcylation of circadian clock protein Bmal1 impairs cognitive function in diabetic mice
Source: EMBO J. 2024 Oct 7;43(22):5667–89. doi: 10.1038/s44318-024-00263-6 (PMC11574178; doi:10.1038/s44318-024-00263-6)
Supplement: Supplementary file 8 — Source data Fig. 6 [file 44318_2024_263_MOESM8_ESM.zip › Figure 6/6G/Figure 6G numerical data.xlsx]

## Sheet: Sheet1
Relative protein level of Bax
db/m+vehicle	db/m+S424A-pe	db/m+S424-pe	db/db+vehicle	db/db+S424A-pe	db/db+S424-pe
0.879377	1.21379	0.655558	3.47546	2.32673	1.7328
1.12062	0.955835	1.14241	2.34539	3.9666	2.71241
0.966351	1.09282	1.18273	2.91765	2.63584	1.1808
1.03365	1.07176	1.06142	3.30079	2.48642	0.592943
0.585099	1.5358	0.719515	3.31053	3.26627	1.30744
1.4149	1.31454	1.26794	3.30372	2.6676	1.90759
Relative protein level of Bcl-2
db/m+vehicle	db/m+S424A-pe	db/m+S424-pe	db/db+vehicle	db/db+S424A-pe	db/db+S424-pe
0.830862	1.13243	0.792865	0.194227	0.158107	0.473665
0.981986	1.09272	1.03231	0.214486	0.221257	0.788782
1.099	0.605196	0.846333	0.240771	0.154911	0.346346
1.16914	0.901653	1.20163	0.147446	0.100292	0.634527
1.01801	1.19524	0.980124	0.300739	0.189345	0.623508
0.900999	1.44374	1.05843	0.168968	0.076552	0.355944
Relative protein level of Cleaved-caspase3
db/m+vehicle	db/m+S424A-pe	db/m+S424-pe	db/db+vehicle	db/db+S424A-pe	db/db+S424-pe
0.721317	1.13106	0.793291	3.29679	3.3162	1.12404
1.27868	1.18354	1.11457	3.17124	1.83485	1.03512
0.993697	0.404998	0.922428	2.74749	3.32084	1.7411
1.0063	1.07884	0.506083	3.31072	3.25593	1.69597
0.853861	0.938931	1.18225	2.77653	2.42987	1.01142
1.14614	1.216	0.560354	2.26415	2.00689	1.30346
