# Supplementary material for: O-GlcNAcylation of circadian clock protein Bmal1 impairs cognitive function in diabetic mice
Source: EMBO J. 2024 Oct 7;43(22):5667–89. doi: 10.1038/s44318-024-00263-6 (PMC11574178; doi:10.1038/s44318-024-00263-6)
Supplement: Supplementary file 8 — Source data Fig. 6 [file 44318_2024_263_MOESM8_ESM.zip › Figure 6/6E/Figure 6E numerical data.xlsx]

## Sheet: Sheet1
Relative protein level of Bhlhe41
db/m+vehicle	db/m+S424Ape	db/m+S424pe	db/db+vehicle	db/db+S424Ape	db/db+S424pe
1.56879	1.06	0.46	3.04	2.33	1.41
0.43121	0.760015	0.68	2.41	2.78	1.9
0.619852	1.25108	1.54181	2.12278	2.52846	1.74865
1.38	0.78	0.821138	2.39462	1.93764	1.40203
1.10652	0.770126	0.608878	2.87642	2.77395	1.01607
0.893484	1.15447	0.15299	2.18621	2.84921	1.16475
Relative protein level of Dnajb4
db/m+vehicle	db/m+S424Ape	db/m+S424pe	db/db+vehicle	db/db+S424Ape	db/db+S424pe
1.47769	1.19	0.53	3.51	2.93	1.76
0.522312	0.813864	1.21	3.12	3.54	1.58
0.70414	0.940939	1.51248	2.49835	3.29561	1.8933
1.3	0.71	0.631473	3.23109	1.77328	1.53333
1.02062	0.832967	0.753137	2.90925	2.41102	0.988213
0.979376	0.871818	0.144091	2.40251	2.77116	1.22164
Relative protein level of NCLX
db/m+vehicle	db/m+S424Ape	db/m+S424pe	db/db+vehicle	db/db+S424Ape	db/db+S424pe
1.11244	0.481466	0.700763	0.19203	0.121324	0.393288
0.887558	0.790307	0.655582	0.0955885	0.133528	0.699522
1.01704	0.826728	1.32438	0.368993	0.425998	1.13869
0.982957	1.28257	0.843591	0.567108	0.288317	0.711904
0.941003	0.799729	0.88184	0.48309	0.595782	0.763896
1.059	0.945163	0.802608	0.573689	0.429613	0.923665
