# Supplementary material for: O-GlcNAcylation of circadian clock protein Bmal1 impairs cognitive function in diabetic mice
Source: EMBO J. 2024 Oct 7;43(22):5667–89. doi: 10.1038/s44318-024-00263-6 (PMC11574178; doi:10.1038/s44318-024-00263-6)
Supplement: Supplementary file 8 — Source data Fig. 6 [file 44318_2024_263_MOESM8_ESM.zip › Figure 6/6D/Figure 6D numerical data.xlsx]

## Sheet: Sheet1
Bmal1 O-GlcNAcylation level
Ctr+vehicle	Ctr+S424A-pe	Ctr+S424-pe	STZ+vehicle	STZ+S424A-pe	STZ+S424-pe
0.739597	1.55133	1.45185	3.03577	2.94284	1.67319
0.702485	0.69934	0.64594	2.19499	2.76132	1.29381
0.895322	0.704561	0.962984	2.31413	3.56609	1.47493
1.2604	1.33676	1.10319	3.04918	3.04702	2.15105
1.29751	1.00757	0.887467	2.71041	3.01149	2.03816
1.10468	0.833029	0.782305	3.48852	2.5164	1.33797
Relative protein level of Clock
Ctr+vehicle	Ctr+S424A-pe	Ctr+S424-pe	STZ+vehicle	STZ+S424A-pe	STZ+S424-pe
0.419392	1.65922	0.7056	5.24838	4.27956	2.32552
1.38858	1.75103	1.08106	3.87258	3.10197	3.22466
0.411788	1.49828	1.41802	2.42716	2.64224	0.764773
1.58061	1.32931	0.899567	3.92552	3.0273	1.04697
0.611422	0.344334	0.726328	4.6179	5.06818	1.66897
1.58821	0.868395	0.602054	2.83708	2.38489	1.37501
