# Supplementary material for: O-GlcNAcylation of circadian clock protein Bmal1 impairs cognitive function in diabetic mice
Source: EMBO J. 2024 Oct 7;43(22):5667–89. doi: 10.1038/s44318-024-00263-6 (PMC11574178; doi:10.1038/s44318-024-00263-6)
Supplement: Supplementary file 8 — Source data Fig. 6 [file 44318_2024_263_MOESM8_ESM.zip › Figure 6/6C/Figure 6C numerical data.xlsx]

## Sheet: Sheet1
Bmal1 O-GlcNAcylation level
db/m+vehicle	db/m+S424A-pe	db/m+S424-pe	db/db+vehicle	db/db+S424A-pe	db/db+S424-pe
1.06939	0.961885	0.506309	2.12554	1.84558	1.1426
1.16985	1.09623	1.1874	3.17619	3.48565	2.1324
0.926519	0.652513	0.658599	3.12852	3.85101	1.18714
0.93061	0.623359	0.609247	2.11209	1.80143	1.51646
0.830146	0.792428	0.970143	2.92959	2.60033	1.48964
1.07348	1.19954	0.286177	3.33916	3.33899	2.20916
Relative protein level of Clock
db/m+vehicle	db/m+S424Ape	db/m+S424pe	db/db+vehicle	db/db+S424Ape	db/db+S424pe
0.941977	1.0702	1.18162	3.13165	2.27296	1.09108
0.924078	0.515052	0.183638	1.55378	2.59805	1.26339
0.996301	0.727725	0.654037	3.26746	1.96165	1.22633
1.05802	0.94532	1.21763	2.32653	1.6848	1.11276
1.07592	1.10457	0.628596	1.79531	2.83068	1.62157
1.0037	0.759624	0.421163	2.68494	3.07835	0.879277
