# Supplementary material for: O-GlcNAcylation of circadian clock protein Bmal1 impairs cognitive function in diabetic mice
Source: EMBO J. 2024 Oct 7;43(22):5667–89. doi: 10.1038/s44318-024-00263-6 (PMC11574178; doi:10.1038/s44318-024-00263-6)
Supplement: Supplementary file 9 — Source data Fig. 7 [file 44318_2024_263_MOESM9_ESM.zip]

Archive with 20 entries (15 files):
- Figure 7/
- __MACOSX/._Figure 7
- Figure 7/.DS_Store
- __MACOSX/Figure 7/._.DS_Store
- Figure 7/7D/
- __MACOSX/Figure 7/._7D
- Figure 7/7C/
- __MACOSX/Figure 7/._7C
- Figure 7/7B/
- __MACOSX/Figure 7/._7B
- Figure 7/7A/
- __MACOSX/Figure 7/._7A
- Figure 7/7D/Figure 7D Source data.xlsx
- __MACOSX/Figure 7/7D/._Figure 7D Source data.xlsx
- Figure 7/7C/Figure 7C Source data.xlsx
- __MACOSX/Figure 7/7C/._Figure 7C Source data.xlsx
- Figure 7/7B/Figure 7B Source data.xlsx
- __MACOSX/Figure 7/7B/._Figure 7B Source data.xlsx
- Figure 7/7A/Figure 7A Source data.xlsx
- __MACOSX/Figure 7/7A/._Figure 7A Source data.xlsx
