# Supplementary material for: O-GlcNAcylation of circadian clock protein Bmal1 impairs cognitive function in diabetic mice
Source: EMBO J. 2024 Oct 7;43(22):5667–89. doi: 10.1038/s44318-024-00263-6 (PMC11574178; doi:10.1038/s44318-024-00263-6)
Supplement: Supplementary file 9 — Source data Fig. 7 [file 44318_2024_263_MOESM9_ESM.zip › Figure 7/7D/Figure 7D Source data.xlsx]

## Sheet: Sheet1
Fig.7D
Group/Sessions	1	2	3	4	5	6
Ctr+vehicle	5	7	7	11	12	15
	1	7	13	14	17	14
	5	8	12	14	16	18
	0	4	14	5	11	16
	0	5	13	18	13	17
	3	10	18	14	14	17
Ctr+S424Ape	6	4	6	12	14	10
	5	6	9	12	13	20
	2	1	0	9	8	11
	4	4	5	9	14	16
	0	0	4	3	12	18
	2	3	6	8	16	17
Ctr+S424pe	4	7	5	9	15	16
	4	2	7	12	14	16
	3	1	1	5	6	10
	4	4	7	9	10	19
	0	4	7	7	10	16
	4	5	5	12	18	10
STZ+vehicle	0	0	0	1	0	0
	0	2	0	2	2	4
	0	2	2	1	0	6
	0	0	1	0	0	1
	3	2	2	5	6	7
	0	3	0	3	4	5
STZ+S424Ape	0	0	3	2	4	4
	0	1	0	0	2	2
	0	0	0	0	2	2
	0	0	0	0	1	2
	2	2	2	0	1	3
	3	5	3	5	6	10
STZ+S424pe	2	3	3	7	8	10
	1	0	3	3	4	11
	3	2	3	3	8	10
	2	2	4	6	5	9
	5	3	3	7	5	7
	9	3	4	4	9	13
