# Supplementary material for: O-GlcNAcylation of circadian clock protein Bmal1 impairs cognitive function in diabetic mice
Source: EMBO J. 2024 Oct 7;43(22):5667–89. doi: 10.1038/s44318-024-00263-6 (PMC11574178; doi:10.1038/s44318-024-00263-6)
Supplement: Supplementary file 9 — Source data Fig. 7 [file 44318_2024_263_MOESM9_ESM.zip › Figure 7/7C/Figure 7C Source data.xlsx]

## Sheet: Sheet1
Fig.7C
Group/Sessions	1	2	3	4	5	6
dbm+vehicle	1	8	4	7	11	18
	6	5	9	13	12	20
	5	2	7	7	15	9
	4	1	3	14	16	14
	5	7	12	15	15	16
	5	7	8	11	15	18
dbm+S424Ape	0	0	3	10	17	18
	0	0	7	9	17	19
	2	5	5	4	11	15
	7	2	7	11	16	14
	3	5	9	11	14	20
	0	0	4	8	10	11
dbm+S424pe	2	4	3	6	13	12
	3	4	4	7	14	15
	1	3	7	9	11	15
	1	2	3	8	15	19
	0	2	4	10	12	20
	2	6	5	11	10	14
dbdb+vehicle	1	3	1	2	5	3
	0	2	0	2	6	7
	1	2	0	6	2	2
	5	2	4	8	3	7
	5	2	3	6	5	6
	3	4	3	4	3	6
dbdb+S424Ape	1	4	3	1	2	3
	2	2	3	3	5	1
	0	2	4	1	3	0
	0	3	2	3	4	1
	2	3	3	1	0	6
	4	6	3	3	2	2
dbdb+S424pe	1	4	3	6	10	9
	2	6	2	9	8	15
	4	1	3	5	7	12
	2	4	3	10	8	16
	4	2	9	11	10	8
	5	2	9	11	8	13
