# Supplementary material for: O-GlcNAcylation of circadian clock protein Bmal1 impairs cognitive function in diabetic mice
Source: EMBO J. 2024 Oct 7;43(22):5667–89. doi: 10.1038/s44318-024-00263-6 (PMC11574178; doi:10.1038/s44318-024-00263-6)
Supplement: Supplementary file 9 — Source data Fig. 7 [file 44318_2024_263_MOESM9_ESM.zip › Figure 7/7B/Figure 7B Source data.xlsx]

## Sheet: Sheet1
Fig.7B
Escape latency (s)							Target entries
Group/DAY	DAY1	DAY2	DAY3	DAY4	DAY5		Ctr+vehicle	Ctr+S424Ape	Ctr+S424pe	STZ+vehicle	STZ+S424Ape	STZ+S424pe
Ctr+vehicle	46.2675	32.25	26.5675	37.935	16.935		2	3	3	0	1	3
	46.0675	33.335	21.4	23.3825	13.135		5	3	3	0	1	3
	55.6	53.2825	33.5225	21.8675	16.5675		5	3	2	0	1	4
	57.2675	27.4825	45.9325	29.4	5.5325		3	3	3	0	1	5
	47.6675	42.2	44.3325	18.4675	22.735		3	4	3	0	0	3
	29.92	38.065	22.9325	13.95	19.7675		3	4	3	1	0	2
Ctr+S424Ape	60	47.8675	18.5675	18.2675	23.07
	60	55.8	21.5	17.75	30.85
	60	50.9325	45.7	7.7825	15.3975		Time spent in target quadrant (s)
	48.7325	60	42.6675	13.2675	25.1325		Ctr+vehicle	Ctr+S424Ape	Ctr+S424pe	STZ+vehicle	STZ+S424Ape	STZ+S424pe
	60	47	45.8175	21.4	12.6675		22.14	26.93	24	8.53	12	18.13
	49.014	42.6675	60	26.2675	24.2675		25.07	24.8	24	8.53	4.27	22.67
Ctr+S424pe	59.2675	35.2675	17.9325	33.2325	20.05		21.07	23.2	30.67	8.8	9.6	25.33
	47.265	42.135	19.4675	35.465	12.6		36.26	23.47	27.74	10.4	11.74	29.34
	48.2675	60	45.8	27.2675	30.6		30.93	28.8	28	9.06	6.4	23.47
	57.9325	60	32.3325	24	19.7325		28.54	38.13	35.47	11.74	6.67	25.33
	60	60	31.7325	24.3675	22.335
	50.08	33.065	32	18	33.335
STZ+vehicle	47.0675	54.8675	53.8	35.6	53.2
	60	59.9825	48.1325	43	52.0325
	60	50.5325	50.0675	60	47
	60	48.2675	57.3325	46.7325	42.45
	59.05	47.6	23.5325	34	38.8
	60	60	46.135	47.2	53.9325
STZ+S424Ape	60	60	47.7325	60	47.2
	46.2	59.3325	59.985	40.465	45.4675
	48.8675	47.865	47.2	47.5325	54.7325
	59.5325	56.3325	47.6	48.1825	38.8
	60	47.4	50.7325	49	59.2675
	59.254	43.6675	60	57.2675	57
STZ+S424pe	60	60	48.4675	33.865	27.2
	60	45.8	39.6675	48.665	24.8
	55.4	60	31.2	38.7325	30.5325
	46.6675	36.4	51.3825	31.47	25.735
	56.2675	48.6675	49.3325	44.665	29.8675
	52.534	22.865	51.2	25.3325	40.3975
