# Supplementary material for: O-GlcNAcylation of circadian clock protein Bmal1 impairs cognitive function in diabetic mice
Source: EMBO J. 2024 Oct 7;43(22):5667–89. doi: 10.1038/s44318-024-00263-6 (PMC11574178; doi:10.1038/s44318-024-00263-6)
Supplement: Supplementary file 9 — Source data Fig. 7 [file 44318_2024_263_MOESM9_ESM.zip › Figure 7/7A/Figure 7A Source data.xlsx]

## Sheet: Sheet1
Fig.7A
Escape latency (s)								Target entries
Group/DAY	DAY1	DAY2	DAY3	DAY4	DAY5			dbm+vehicle	dbm+S424Ape	dbm+S424pe	dbdb+vehicle	dbdb+S424Ape	dbdb+S424pe
dbm+vehicle	60	56.4	46.8675	3.32	11.2025			2	2	2	0	0	2
	60	37.2675	42.2675	18.4525	2.6175			2	3	2	0	0	2
	52.9325	50.8675	56.8	22.55	5.0675			2	3	2	0	0	1
	60	41.0675	46.6675	31.8675	10.165			4	4	2	0	0	2
	60	55.735	45.8	35.75	33.0675			3	2	3	1	0	2
	47.8	59.4	49.8675	46.4	4.985			3	3	3	0	1	3
dbm+S424Ape	48.9825	45.6825	24.38	35.175	19.225
	57.195	37.3925	24.5925	25.17	16.6675
	60	45.0575	33.09	16.645	8.3475			Time spent in target quadrant (s)
	60	34.95	18.9375	29.57	29.385			dbm+vehicle	dbm+S424Ape	dbm+S424pe	dbdb+vehicle	dbdb+S424Ape	dbdb+S424pe
	60	52.4525	53.875	32.585	9.9425			25.07	25.6	20.54	7.07	1.34	17.87
	54.19	46.335	47.06	42.1025	1.475			22.4	23.47	21.6	11.47	7.73	17.87
dbm+S424pe	54.5325	53.8	37	23.165	17.75			23.2	27.2	22.14	4.27	5.33	27
	51.3325	46.7675	42.5325	15.5325	36.6			27.73	22.4	22.4	0	11.34	20
	60	45.6825	52.6525	27.25	22.75			21.33	34.67	20.27	3.47	7.2	19.6
	54.2325	46.785	47.5175	23.285	6.35			21.6	33.34	18.14	9.87	6.4	15.2
	59.6675	45.8325	31.4825	28.4325	3.9825
	60	45.8175	25.0175	21.4325	32.6325
dbdb+vehicle	60	47.1175	48.9875	47.8825	45.9875
	60	60	60	60	54.725
	60	47.7325	60	45.315	52.9925
	59.9825	60	60	45.3825	60
	45.455	60	60	45.3825	30.9325
	60	60	60	45.4	37.515
dbdb+S424Ape	52.065	48.195	60	60	49.3025
	60	60	60	60	51.9325
	60	46.7875	48.4525	53.055	33.105
	53.1225	51.7875	60	60	48.1875
	60	60	60	54.53	56.73
	60	60	50.0575	46.9475	35.3575
dbdb+S424pe	60	51.52	45.2825	30.9	30.955
	51.37	60	39.855	31.2325	31.5925
	47.4525	60	45.0525	30.9	20.835
	60	60	45.9825	16.9575	45.5
	48.7975	60	46.95	31.0825	17.2425
	55.8575	60	44.9775	32.4825	18.015
